# Supplementary material for: Prevalence of sarcopenia was higher in women than in men: a cross-sectional study from a rural area in eastern China
Source: PeerJ. 2022 Aug 2;10:e13678. doi: 10.7717/peerj.13678 (PMC9354735; doi:10.7717/peerj.13678)
Supplement: Data S1 — The original information of the research object, including all the data information mentioned in the article. [file peerj-10-13678-s001.xls]

## Sheet: Sheet1
25001	Female	No	1943-09-20	76	1	1	0	1	1	2	1	4	2	0	NO	1	1	0	0	0	0	0	0	0	0	0	0	0	0	0	0	0	19	70/79	1943	156	6.7784	0	1	0	0	1	Non-smoker
25003	Female	Primary school	1958-03-24	61	2	2	1	2	3	2	3	3	3	0	Often	1	1	0	0	0	0	0	0	0	0	0	0	0	0	0	0	0	14	<70	1958	158.5	6.79391	0	1	1	0	1	Non-smoker
25007	Male	Primary school	1950-12-13	69	1	3	1	2	2	1	1	4	2	1	NO	1	0	0	0	0	0	0	1	0	0	0	0	1	0	0	0	0	22	<70	1950	163	8.17619	0	2	1	0	2	Non-smoker
25008	Male	Primary school	1935-02-07	84	1	3	1	3	3	3	1	4	2	1	NO	1	1	0	0	0	0	0	0	0	0	0	0	0	0	0	0	0	26.6	>80	1935	172	7.62086	0	1	1	0	1	current smoker
25011	Female	Primary school	1940-02-28	79	2	4	1	4	3	1	4	4	4	0	Often	2	0	0	0	0	0	0	0	0	0	0	0	0	0	0	0	0	26.9	70/79	1940	159	7.06438	0	0	0	0	0	Non-smoker
25012	Male	No	1935-09-14	84	1	4	1	2	2	4	1	4	2	1	Often	1	0	0	0	0	0	0	0	0	0	0	0	1	0	0	0	0	31.9	>80	1935	158	7.4157	0	1	0	0	1	Ex-smoker
25013	Male	Primary school	1941-06-17	78	1	2	1	2	3	1	3	4	3	1	NO	1	1	0	0	0	0	0	0	0	0	0	0	0	0	1	0	0	26.9	70/79	1941	168	7.60009	0	2	1	0	2	Non-smoker
25014	Male	Primary school	1942-04-24	77	1	4	1	2	2	3	3	4	3	1	Often	1	1	0	0	0	0	0	0	0	0	0	0	0	0	0	0	0	32.5	70/79	1942	162.1	9.18749	0	1	0	0	1	Non-smoker
25015	Male	Primary school	1938-02-24	81	1	4	1	3	3	2	4	4	4	0	Often	1	1	0	0	0	0	0	0	0	0	0	0	0	0	1	0	0	29.9	>80	1938	158	6.9047	0	2	0	1	2	current smoker
25016	Female	No	1940-03-30	79	1	2	1	4	2	1	3	4	1	0	NO	1	1	0	1	0	1	0	0	0	0	0	0	0	0	0	0	0	21.8	70/79	1940	157.9	6.26802	0	3	0	0	3	Non-smoker
25017	Male	Secondary school or above	1941-11-29	78	2	3	1	3	4	3	4	4	2	1	Often	1	1	0	0	0	0	0	0	0	0	0	0	0	0	0	0	0	29.9	70/79	1941	168	9.37338	0	1	0	0	1	current smoker
25018	Female	No	1954-10-27	65	1	3	1	2	2	1	3	4	3	0	NO	1	0	0	0	0	0	0	0	0	0	0	0	0	0	1	0	0	18.4	<70	1954	156	5.37467	0	1	0	1	1	Non-smoker
25019	Male	Primary school	1953-04-27	66	1	3	1	3	1	2	1	4	2	0	NO	1	0	1	0	0	0	0	0	0	0	0	0	0	0	0	0	0	19	<70	1953	158	7.54451	0	1	1	0	1	current smoker
25020	Female	Primary school	1947-02-06	72	2	3	1	2	2	3	2	4	2	0	Often	2	0	0	0	0	0	0	0	0	0	0	0	0	0	0	0	0	25.1	70/79	1947	155.2	7.13257	0	0	0	0	0	Non-smoker
25021	Female	No	1944-01-13	75	1	2	1	1	1	3	1	4	4	0	NO	1	1	1	1	0	0	0	0	1	0	0	0	0	0	0	0	0	20.3	70/79	1944	159	4.6943	0	3	0	1	3	Non-smoker
25022	Male	Primary school	1944-05-10	75	2	1	0	1	1	3	3	4	2	0	Often	2	0	0	0	0	0	0	0	0	0	0	0	0	0	0	0	0	33.8	70/79	1944	168	7.84112	0	0	0	0	0	Non-smoker
25024	Female	Primary school	1951-02-07	68	2	2	1	1	2	3	1	4	1	0	NO	1	1	0	0	0	0	0	0	0	0	0	0	0	1	0	0	0	20.3	<70	1951	149	5.1815	0	2	0	1	2	Non-smoker
25026	Female	No	1946-09-17	73	1	2	1	2	1	1	2	4	2	0	NO	1	0	1	0	0	0	0	0	1	1	0	0	0	0	0	0	0	10.2	70/79	1946	156.9	5.04269	1	2	1	1	2	Non-smoker
25028	Female	Primary school	1951-12-25	68	2	2	1	3	3	3	3	4	4	0	Often	1	1	1	1	0	0	0	0	0	0	0	0	0	0	0	0	0	18.3	<70	1951	159	6.83132	0	3	0	0	3	Non-smoker
25029	Female	No	1951-09-12	68	1	3	1	2	3	2	3	4	2	0	Often	2	0	0	0	0	0	0	0	0	0	0	0	0	0	0	0	0	22	<70	1951	159	6.98146	0	0	0	0	0	Non-smoker
25031	Female	No	1957-09-06	62	1	3	1	3	3	3	2	4	2	0	Often	2	0	0	0	0	0	0	0	0	0	0	0	0	0	0	0	0	15	<70	1957	149	6.54828	0	0	1	0	0	Non-smoker
25032	Female	No	1952-09-14	67	1	2	1	2	3	3	1	4	1	0	NO	1	1	0	0	0	0	0	0	0	1	0	0	0	0	0	0	0	10.2	<70	1952	149	6.79725	0	2	1	0	2	Non-smoker
25033	Male	Primary school	1936-02-07	83	2	3	1	2	2	2	3	3	2	1	Used to	1	1	0	0	0	0	0	0	0	0	0	0	0	0	0	0	0	27.1	>80	1936	162	6.13898	1	1	1	1	1	Non-smoker
25034	Male	Primary school	1932-10-10	87	2	4	1	4	4	4	3	4	4	1	Often	1	0	0	0	0	0	0	0	0	0	0	0	1	0	0	0	0	23	>80	1932	165	6.9367	1	1	1	1	1	Non-smoker
25035	Male	Secondary school or above	1941-01-10	78	1	3	1	3	3	3	1	4	3	1	Often	1	1	0	1	0	0	0	0	0	1	0	0	0	1	0	0	0	33.5	70/79	1941	170	7.825	0	4	0	0	3	current smoker
25036	Male	Primary school	1936-11-28	83	1	2	1	2	2	1	2	4	2	0	Often	1	0	0	0	0	0	0	0	0	0	0	0	0	0	1	0	0	30.4	>80	1936	162	6.77988	0	1	0	1	1	Ex-smoker
25037	Female	Primary school	1949-02-19	70	1	2	1	3	3	1	1	4	3	0	NO	1	1	0	0	0	0	0	0	0	0	0	0	0	0	0	0	0	16.5	70/79	1949	160	7.18961	0	1	1	0	1	Non-smoker
25039	Female	Primary school	1948-10-31	71	1	2	1	2	3	3	4	4	3	0	NO	1	0	0	0	0	0	0	0	1	0	0	0	0	0	0	0	0	6.4	70/79	1948	154	5.92668	1	0	1	0	0	Non-smoker
25041	Female	No	1952-03-24	67	2	2	1	3	3	2	1	4	3	0	Often	1	1	1	1	0	0	0	0	0	0	0	0	1	0	0	0	0	13.9	<70	1952	158	8.32398	0	4	1	0	3	Non-smoker
25042	Male	Secondary school or above	1945-12-06	74	2	2	1	3	3	2	1	4	3	0	Often	2	0	0	0	0	0	0	0	0	0	0	0	0	0	0	0	0	41.1	70/79	1945	171	7.54718	0	0	0	0	0	Non-smoker
25043	Female	No	1956-01-19	63	2	3	1	2	2	3	1	4	2	0	NO	1	1	0	0	1	1	0	0	0	0	0	0	0	1	0	0	0	19.6	<70	1956	151	6.1542	0	4	0	0	3	Non-smoker
25044	Male	Primary school	1944-01-07	75	2	2	1	2	2	2	1	4	3	0	NO	1	1	0	0	0	1	0	0	0	0	0	0	0	0	0	0	0	29	70/79	1944	166	8.23503	0	2	0	0	2	Non-smoker
25045	Male	Primary school	1944-10-03	75	1	3	1	3	2	1	1	4	3	1	NO	2	0	0	0	0	0	0	0	0	0	0	0	0	0	0	0	0	38.8	70/79	1944	163	8.19869	0	0	0	0	0	Non-smoker
25046	Female	Primary school	1943-01-08	76	1	2	1	2	2	1	3	4	1	0	Often	1	1	0	1	0	0	0	0	0	0	0	0	1	0	0	0	0	23	70/79	1943	151	7.96829	0	3	0	0	3	Non-smoker
25047	Female	No	1943-01-22	76	2	1	0	2	1	1	2	4	1	0	NO	1	1	0	0	0	0	0	0	0	0	0	0	0	0	0	0	0	7.6	70/79	1943	155	6.56123	0	1	1	0	1	Non-smoker
25048	Female	No	1937-08-16	82	1	1	0	1	1	3	1	4	2	0	NO	1	0	0	0	0	0	0	0	0	0	0	0	1	0	0	0	0	8.8	>80	1937	148	5.22307	1	1	1	1	1	Non-smoker
25049	Male	Primary school	1955-12-03	64	1	2	1	2	3	1	1	4	2	0	NO	1	0	1	0	1	0	1	0	0	0	0	0	0	0	0	0	0	30.5	<70	1955	158	8.27524	0	3	0	0	3	Non-smoker
25050	Female	No	1933-08-19	86	2	1	0	1	1	3	2	4	2	0	Often	1	1	0	0	0	0	0	0	0	0	0	0	1	0	1	0	0	9.7	>80	1933	140.6	6.88718	0	3	1	0	3	Non-smoker
25051	Male	No	1940-10-26	79	2	4	1	3	3	2	1	4	3	1	NO	1	0	0	1	0	0	0	0	0	0	0	0	0	0	0	0	0	24.7	70/79	1940	168	5.73513	1	1	1	1	1	Non-smoker
25052	Female	No	1943-09-21	76	1	2	1	2	2	2	2	4	2	0	NO	1	1	0	1	0	0	0	0	0	0	0	0	1	0	0	0	0	12.1	70/79	1943	155	7.3739	0	3	1	0	3	Non-smoker
25053	Female	No	1946-08-27	73	2	3	1	3	4	2	4	3	2	0	Often	1	0	0	0	0	0	0	0	0	0	0	0	0	0	0	0	0	18.5	70/79	1946	152.9	6.87975	0	0	0	0	0	Non-smoker
25056	Female	Primary school	1947-09-20	72	1	2	1	3	3	3	2	3	2	0	NO	2	0	0	0	0	0	0	0	0	0	0	0	0	0	0	0	0	15.7	70/79	1947	150	5.79253	1	0	1	0	0	Non-smoker
25057	Female	Primary school	1948-01-29	71	1	2	1	3	3	3	2	3	2	0	Often	1	1	0	0	0	0	0	0	0	0	0	0	0	0	0	0	0	23.7	70/79	1948	156	6.22227	0	1	0	0	1	Non-smoker
25059	Male	Secondary school or above	1945-12-17	74	1	2	1	2	2	2	1	4	2	1	NO	1	1	0	0	0	0	0	0	0	0	0	0	0	1	0	0	0	23.2	70/79	1945	178	8.46315	0	2	1	0	2	current smoker
25060	Male	Primary school	1946-09-06	73	2	1	0	1	1	1	1	4	1	0	Often	1	1	0	0	0	0	0	0	0	0	0	0	0	0	0	0	0	25.6	70/79	1946	163	8.20011	0	1	1	0	1	Non-smoker
25061	Female	Secondary school or above	1956-11-04	63	1	3	1	2	3	3	2	4	2	0	NO	1	1	0	0	0	0	0	0	0	0	0	0	0	0	0	0	0	25.6	<70	1956	150	7.80749	0	1	0	0	1	Non-smoker
25062	Female	No	1954-03-19	65		3	1	3	3	3	3	3	3	0	NO	2	0	0	0	0	0	0	0	0	0	0	0	0	0	0	0	0	8.1	<70	1954	142	5.53215	1	0	1	1	0	Non-smoker
25063	Male	Primary school	1945-07-15	74	1	4	1	2	2	1	1	4	2	1	Often	1	1	0	0	0	0	0	0	0	0	0	0	0	0	0	0	0	31.7	70/79	1945	166	6.24797	0	1	0	1	1	Ex-smoker
25064	Female	Secondary school or above	1954-01-05	65	1	3	1	4	2	1	1	4	1	0	Often	1	0	0	0	0	0	0	0	0	0	0	0	0	0	0	0	0	8.3	<70	1954	157.2	4.28632	1	0	1	1	0	Non-smoker
25065	Male	Secondary school or above	1948-01-18	71	1	3	1	3	3	3	3	3	3	1	Often	1	1	0	0	0	0	0	0	0	0	0	0	0	0	0	0	0	29.6	70/79	1948	162	9.02448	0	1	0	0	1	Non-smoker
25067	Female	Primary school	1948-02-02	71	1	3	1	3	2	2	4	4	2	0	NO	1	1	0	0	0	0	0	0	0	0	0	0	1	0	0	0	0	21.3	70/79	1948	155	5.72565	0	2	0	0	2	Non-smoker
25069	Female	No	1945-06-06	74	1	1	0	1	1	3	1	4	3	0	NO	1	0	0	0	0	0	0	0	0	0	0	0	1	0	0	0	0	25.9	70/79	1945	155	6.21292	0	1	0	0	1	Non-smoker
25070	Male	Primary school	1944-08-30	75	1	2	1	2	2	1	1	4	2	0	Often	1	1	0	0	0	0	0	0	0	0	0	0	0	0	0	0	0	32.7	70/79	1944	166	8.79367	0	1	0	0	1	Non-smoker
25073	Female	No	1957-11-16	62	1	3	1	1	2	1	1	4	1	0	NO	2	0	0	0	0	0	0	0	0	0	0	0	0	0	0	0	0	15.1	<70	1957	161	6.52459	0	0	1	0	0	Non-smoker
25075	Female	Primary school	1957-02-14	62	2	1	0	3	2	2	1	4	2	0	NO	1	0	0	0	0	0	0	1	0	0	0	0	0	0	0	0	0	11	<70	1957	150	5.4536	1	1	1	1	1	Non-smoker
25076	Male	Primary school	1949-11-27	70	1	3	1	3	3	2	3	3	3	0	Often	2	0	0	0	0	0	0	0	0	0	0	0	0	0	0	0	0	37.5	70/79	1949	176	7.01776	0	0	0	0	0	Non-smoker
25077	Male	Primary school	1951-12-07	68	1	2	1	2	3	2	4	4	1	1	Often	2	0	0	0	0	0	0	0	0	0	0	0	0	0	0	0	0	35.1	<70	1951	173	8.8724	0	0	0	0	0	current smoker
25081	Male	No	1950-09-23	69	1	2	1	2	3	2	2	4	2	0	NO	1	1	0	0	0	1	0	0	0	0	0	0	0	0	0	0	0	37.4	<70	1950	163	6.87539	0	2	0	1	2	Non-smoker
25082	Female	No	1959-11-04	60	1	3	1	3	3	3	2	4	2	0	NO	1	0	0	0	0	0	0	0	0	0	0	0	0	0	1	0	0	37.4	<70	1959	154	5.58403	0	1	0	1	1	Non-smoker
25086	Female	No	1946-06-13	73	2	1	0	1	1	1	1	4	2	0	NO	1	1	0	0	0	0	0	0	0	1	0	0	1	0	1	0	0	26.9	70/79	1946	159	9.40868	0	4	0	0	3	Non-smoker
25088	Female	No	1949-02-05	70	1	1	0	1	1	3	1	4	2	0	NO	1	1	1	0	0	0	0	0	0	0	0	0	0	1	0	0	0	25.1	70/79	1949	156.1	7.88904	0	3	0	0	3	Non-smoker
25089	Female	No	1935-12-14	84	1	1	0	1	1	2	1	4	2	0	NO	1	0	0	0	0	0	0	1	0	0	0	0	0	0	0	0	0	12.4	>80	1935	156	5.78346	1	1	1	0	1	Non-smoker
25092	Female	No	1945-01-09	74	2	3	1	4	3	2	4	3	2	0	NO	1	0	0	0	1	0	0	0	0	0	0	0	0	0	1	0	0	15.3	70/79	1945	136.5	4.96606	1	2	1	1	2	Non-smoker
25096	Male	No	1947-03-22	72	1	2	1	2	3	2	2	3	2	0	Often	1	1	0	0	0	0	0	0	0	0	0	0	1	0	0	0	0	35.6	70/79	1947	168	6.77042	0	2	0	1	2	current smoker
25097	Male	Primary school	1957-01-13	62	1	2	1	1	3	3	1	4	1	0	Often	2	0	0	0	0	0	0	0	0	0	0	0	0	0	0	0	0	25.9	<70	1957	164	7.94702	0	0	1	0	0	current smoker
25098	Female	Primary school	1948-10-22	71	2	3	1	1	3	1	1	4	3	0	NO	2	0	0	0	0	0	0	0	0	0	0	0	0	0	0	0	0	20	70/79	1948	148	7.20888	0	0	0	0	0	Non-smoker
25100	Female	No	1953-06-15	66	1	2	1	1	2	2	2	4	1	0	NO	2	0	0	0	0	0	0	0	0	0	0	0	0	0	0	0	0	29.6	<70	1953	165	7.87749	0	0	0	0	0	Non-smoker
25101	Female	No	1955-10-19	64	1	3	1	3	3	3	3	3	3	0	Often	2	0	0	0	0	0	0	0	0	0	0	0	0	0	0	0	0	19	<70	1955	152	6.52035	0	0	0	0	0	Non-smoker
25102	Male	No	1945-10-08	74	1	2	1	2	3	3	2	4	3	0	Often	1	1	0	0	0	0	0	0	0	0	0	0	0	0	0	0	0	11.3	70/79	1951	176	7.20953	0	1	1	0	1	Non-smoker
25103	Female	Secondary school or above	1938-12-16	81	1	2	1	2	2	3	1	4	2	0	NO	1	1	0	0	0	0	0	0	0	0	0	0	0	0	0	0	0	11.6	>80	1938	153	6.74428	0	1	1	0	1	Non-smoker
25106	Female	No			2	1	0	1	2	1	1	4	1	0	NO	2	0	0	0	0	0	0	0	0	0	0	0	0	0	0	0	0	18.6		1959	161	7.07051	0	0	0	0	0	Non-smoker
25107	Female	No	1958-05-20	61	2	2	1	2	2	2	2	4	3	0	NO	1	0	0	0	0	0	0	0	0	0	0	0	0	0	0	0	0	24.9	<70	1958	159	4.80543	0	0	0	1	0	Non-smoker
25109	Female	No	1955-11-07	64	1	2	1	2	2	2	1	4	2	0	NO	1	1	0	1	0	0	0	0	0	0	0	0	0	0	0	0	0	19.7	<70	1955	150	7.43649	0	2	0	0	2	Non-smoker
25113	Male	Primary school	1954-11-26	65	1	2	1	2	4	1	1	4	2	1	Often	1	0	0	0	0	0	0	0	0	0	0	0	0	0	0	0	0	41.2	<70	1954	165	8.1744	0	0	0	0	0	current smoker
25115	Male	Primary school	1950-08-15	69	1	3	1	2	2	1	4	4	2	0	NO	1	0	0	0	0	1	0	0	0	0	0	0	0	0	0	0	0	24	<70	1950	151	5.8906	1	1	1	1	1	Non-smoker
25118	Female	Primary school	1950-12-24	69	2	2	1	2	3	2	4	4	3	0	NO	1	1	0	0	1	0	0	0	0	1	0	0	1	0	1	0	0	18.5	<70	1950	152	6.18421	0	5	0	0	3	Non-smoker
25119	Female	Primary school	1943-01-06	76	1	1	0	2	2	1	4	4	3	0	NO	1	0	0	1	0	0	0	0	0	0	0	0	1	1	1	0	0	20.8	70/79	1943	156	6.4705	0	4	0	0	3	Non-smoker
25120	Female	No	1936-10-23	83	1	3	1	2	3	1	1	4	2	0	Often	1	1	0	0	0	0	0	0	0	0	0	0	1	0	0	0	0	15.2	>80	1936	155	6.93785	0	2	1	0	2	Non-smoker
25123	Female	No	1949-03-23	70	1	2	1	2	3	2	1	4	1	0	NO	1	0	0	1	0	1	0	0	0	0	0	0	0	0	0	0	0	22.6	70/79	1949	154	8.67869	0	2	0	0	2	Non-smoker
25124	Female	Primary school	1947-06-24	72	2	2	1	2	2	3	2	4	2	0	NO	1	0	0	0	0	0	0	0	0	0	0	0	1	0	0	0	0	18.3	70/79	1947	155	7.01437	0	1	0	0	1	Non-smoker
25125	Male	No	1950-05-19	69	1	3	1	2	2	2	1	4	2	1	Often	1	1	0	0	0	0	0	0	0	0	0	0	0	0	0	0	0	29.9	<70	1950	166	7.15783	0	1	0	0	1	Ex-smoker
25133	Male	Primary school	1949-08-03	70		4	1	3	3	1	1	4	3	0	Often	2	0	0	0	0	0	0	0	0	0	0	0	0	0	0	0	0	37.6	70/79	1949	162	7.51806	0	0	0	0	0	Non-smoker
25134	Male	No	1936-03-24	83	1	3	1	3	2	2	1	4	2	0	NO	1	0	0	0	0	0	0	0	0	1	0	0	0	0	0	0	0	17.6	>80	1936	164	7.01355	0	1	1	0	1	current smoker
25135	Female	No	1944-10-25	75	1	1	0	1	1	2	3	4	2	0	NO	2	0	0	0	0	0	0	0	0	0	0	0	0	0	0	0	0	23.2	70/79	1944	147	5.62687	0	0	0	1	0	Non-smoker
25138	Female	Primary school	1950-06-14	69	2	1	0	1	2	2	4	4	3	0	NO	1	0	0	0	0	0	0	0	0	0	0	0	0	0	0	0	0	16.4	<70	1950	157	5.52565	1	0	1	1	0	Non-smoker
25139	Female	Primary school	1951-12-24	68	1	4	1	2	2	1	1	4	2	0	Often	2	0	0	0	0	0	0	0	0	0	0	0	0	0	0	0	0	24	<70	1951	156	5.34027	0	0	0	1	0	Non-smoker
25141	Male	Primary school	1957-12-03	62	2	2	1	4	1	1	1	4	2	0	NO	1	0	0	0	0	0	0	1	0	0	0	0	0	0	0	0	0	14.9	<70	1957	174	6.70755	1	1	1	1	1	Non-smoker
25143	Male	No	1930-10-09	89	1	3	1	3	2	2	1	4	1	0	NO	1	0	0	0	0	0	0	0	0	0	0	0	0	0	0	0	0	25.2	>80	1930	161	6.64829	1	0	1	1	0	Non-smoker
25144	Female	No	1942-09-30	77	1	4	1	4	3	1	3	4	2	0	Often	1	1	0	0	0	0	0	0	0	0	0	0	0	0	1	0	0	18.4	70/79	1942	152.7	8.02777	0	2	0	0	2	Non-smoker
25145	Female	No	1947-09-22	72	1	2	1	2	3	2	1	4	2	0	Often	2	0	0	0	0	0	0	0	0	0	0	0	0	0	0	0	0	19.7	70/79	1947	150	5.99443	0	0	0	0	0	Non-smoker
25147	Male	Primary school	1948-12-11	71	1	2	1	2	2	2	2	3	2	0	NO	1	1	0	0	0	0	0	0	0	0	0	0	0	0	0	0	0	36.7	70/79	1948	166	7.96907	0	1	0	0	1	Non-smoker
25149	Female	No	1946-06-07	73	2	1	0	1	1	3	3	4	2	0	NO	2	0	0	0	0	0	0	0	0	0	0	0	0	0	0	0	0	23.9	70/79	1946	150	6.2599	0	0	0	0	0	Non-smoker
25151	Male	Primary school	1947-12-10	72	2	2	1	3	3	3	3	4	2	0	Often	1	1	0	0	0	0	0	0	0	0	0	0	0	0	0	0	0	23.7	70/79	1947	168	7.8081	0	1	1	0	1	Ex-smoker
25154	Female	No	1952-11-30	67	1	2	1	1	1	1	1	4	2	0	NO	2	0	0	0	0	0	0	0	0	0	0	0	0	0	0	0	0	22.2	<70	1952	155	6.32452	0	0	0	0	0	Non-smoker
25156	Female	No	1957-03-28	62	1	2	1	2	2	3	1	4	3	0	NO	1	1	1	0	0	0	0	0	0	0	0	0	0	0	0	0	0	14.7	<70	1957	161	6.22382	0	2	1	0	2	Non-smoker
25157	Female	No	1956-11-26	63	1	2	1	2	3	2	2	4	3	0	NO	1	1	0	0	0	0	0	0	0	0	0	0	0	0	1	0	0	25.3	<70	1956	155	7.0423	0	2	0	0	2	Non-smoker
25158	Male	Primary school	1948-01-27	71	1	2	1	3	2	2	1	4	2	0	NO	1	1	0	0	1	0	0	0	0	0	0	0	0	0	0	0	0	27.2	70/79	1948	165.5	7.63339	0	2	1	0	2	Non-smoker
25159	Female	No	1959-03-24	60	2	2	1	3	3	2	4	4	2	0	NO	1	1	1	1	0	0	0	0	0	0	0	0	0	0	0	0	0	26.9	<70	1959	156	7.00233	0	3	0	0	3	Non-smoker
25161	Female	No	1946-12-22	73	1	2	1	2	2	2	2	4	2	0	NO	1	1	0	1	0	0	0	0	0	0	0	0	0	0	0	0	0	12.1	70/79	1946	157.9	6.86596	0	2	1	0	2	Non-smoker
25162	Female	No	1951-07-30	68	1	3	1	2	3	3	1	4	1	0	Often	1	0	0	1	1	0	0	0	0	0	0	0	0	0	0	0	0	17.4	<70	1951	154	5.59024	1	2	1	1	2	Non-smoker
25163	Male	Secondary school or above	1956-02-29	63	2	2	1	2	2	3	2	4	2	1	Used to	1	0	0	0	1	0	0	0	0	0	0	0	0	0	0	0	0	39.6	<70	1956	174	8.03467	0	1	0	0	1	current smoker
25164	Female	No	1939-08-26	80	1	1	0	1	1	1	1	4	1	0	Used to	1	1	0	1	0	0	0	0	0	0	0	0	1	0	0	0	0	15.2	>80	1939	152	6.848	0	3	1	0	3	Non-smoker
25166	Female	No	1949-10-23	70	1	1	0	2	1	3	1	4	2	0	NO	1	1	1	0	0	0	0	0	0	0	0	0	0	0	0	0	0	22.4	70/79	1949	154	6.56292	0	2	0	0	2	Non-smoker
25168	Female	No	1946-07-01	73	2	1	0	1	1	2	2	4	3	0	NO	1	0	0	0	0	0	0	0	0	0	0	0	0	0	0	0	0	8.5	70/79	1946	152	4.58024	1	0	1	1	0	Non-smoker
25169	Male	No	1941-09-07	78	1	3	1	1	1	1	1	4	2	1	Often	1	1	0	0	0	0	0	0	0	0	0	0	0	0	0	0	0	29.3	70/79	1941	164	8.00942	0	1	0	0	1	Ex-smoker
25171	Female	No	1935-09-04	84	2	1	0	1	1	2	4	4	2	1	NO	1	1	0	1	0	0	0	0	0	0	0	0	0	0	0	0	0	15.7	>80	1935	147	6.78308	0	2	1	0	2	Non-smoker
25174	Female	No	1951-06-22	68	1	2	1	2	3	1	4	4	2	0	NO	1	1	0	0	0	0	0	0	0	0	0	0	0	0	0	0	0	17.2	<70	1951	157	5.30642	1	1	1	1	1	Non-smoker
25176	Male	Secondary school or above	1946-11-10	73	1	2	1	4	3	1	4	4	3	0	NO	1	1	0	0	0	0	0	0	0	0	0	0	0	0	0	0	0	41.2	70/79	1946	165	7.14961	0	1	0	0	1	Non-smoker
25178	Female	No	1954-11-30	65	1	2	1	2	2	2	2	4	2	0	NO	1	1	0	0	0	0	0	0	0	0	0	0	0	0	0	0	0	19.5	<70	1954	156.1	6.42656	0	1	0	0	1	Non-smoker
25180	Female	No	1934-12-30	85	1	1	0	1	1	2	2	4	2	0	NO	1	1	0	0	0	0	0	0	0	0	0	0	0	0	0	0	0	23.5	>80	1934	145.3	6.41855	0	1	0	0	1	Non-smoker
25181	Female	No	1942-05-14	77	2	1	0	1	1	3	1	4	1	0	NO	2	0	0	0	0	0	0	0	0	0	0	0	0	0	0	0	0	16.7	70/79	1942	141.2	6.27404	0	0	1	0	0	Non-smoker
25182	Male	Primary school	1951-08-25	68	1	2	1	3	3	1	1	4	3	0	NO	1	1	0	0	0	0	0	0	0	0	0	0	0	0	1	0	0	40	<70	1951	171	7.86252	0	2	0	0	2	Ex-smoker
25183	Female	No	1954-12-14	65	1	3	1	2	3	2	2	4	2	0	NO	2	0	0	0	0	0	0	0	0	0	0	0	0	0	0	0	0	19.6	<70	1954	160	7.57717	0	0	0	0	0	Non-smoker
25184	Male	Primary school	1951-02-14	68	1	3	1	1	2	2	3	4	2	1	Often	2	0	0	0	0	0	0	0	0	0	0	0	0	0	0	0	0	25.4	<70	1951	159	7.0799	0	0	1	0	0	current smoker
25185	Female	No	1951-09-24	68	1	2	1	4	3	1	1	4	2	0	NO	1	1	0	0	0	0	0	0	0	0	0	0	0	0	0	0	0	28.52	<70	1951	153	8.56958	0	1	0	0	1	Non-smoker
25186	Female	No	1945-03-23	74	2	1	0	1	1	1	1	4	2	0	Often	1	0	0	0	0	0	0	0	0	0	0	0	0	0	0	0	0	17	70/79	1945	144.9	8.40941	0	0	1	0	0	Non-smoker
25187	Female	No	1956-04-21	63	2	3	1	2	3	1	2	4	3	0	NO	1	0	0	0	0	0	0	0	0	0	0	0	0	0	1	0	0	21.2	<70	1956	156	5.64828	0	1	0	1	1	Non-smoker
25188	Female	No	1937-08-03	82	2	1	0	1	1	1	1	4	2	0	NO	1	1	0	0	1	0	0	0	0	0	0	0	0	0	0	0	0	20.1	>80	1937	154.2	6.66909	0	2	0	0	2	Non-smoker
25189	Male	No	1947-12-31	72	1	2	1	2	2	2	1	4	2	0	Used to	1	1	0	0	0	0	0	0	0	0	0	0	0	0	0	0	0	25.3	70/79	1947	163.8	7.64011	0	1	1	0	1	Ex-smoker
25192	Female	No	1951-02-18	68	2	1	0	1	2	2	1	4	2	0	NO	1	1	0	0	1	0	0	0	0	0	0	0	0	0	0	0	0	1.4	<70	1951	150	6.16616	0	2	1	0	2	Non-smoker
25194	Female	No	1952-02-29	67	1	1	0	2	3	3	1	4	2	0	NO	2	0	0	0	0	0	0	0	0	0	0	0	0	0	0	0	0	9.4	<70	1952	149	6.9758	0	0	1	0	0	Non-smoker
25196	Male	No	1944-01-26	75	1	3	1	3	2	3	1	4	2	0	Often	2	0	0	0	0	0	0	0	0	0	0	0	0	0	0	0	0	26.4	70/79	1944	167	7.32335	0	0	1	0	0	current smoker
25197	Male	Primary school	1949-03-14	70	1	3	1	2	3	1	1	4	2	1	NO	1	0	0	0	0	0	0	0	0	0	0	0	1	0	0	0	0	31.5	70/79	1949	160.7	8.03564	0	1	0	0	1	Ex-smoker
25198	Male	Primary school	1954-02-07	65	1	2	1	2	2	1	2	4	2	0	NO	2	0	0	0	0	0	0	0	0	0	0	0	0	0	0	0	0	28	<70	1954	170.7	7.3394	0	0	0	0	0	Non-smoker
25199	Male	Primary school	1952-03-29	67	1	2	1	2	3	2	1	4	2	0	NO	1	1	1	0	0	0	0	0	0	0	0	0	0	0	0	0	0	35.4	<70	1952	170.5	7.67213	0	2	0	0	2	Ex-smoker
25200	Female	No	1945-08-14	74	1	2	1	4	3	1	1	4	2	0	NO	1	1	0	0	0	0	0	0	0	0	0	0	0	1	0	0	0	13.8	70/79	1945	147.9	6.96512	0	2	1	0	2	Non-smoker
25201	Male	Primary school	1952-01-19	67	1	3	1	3	3	2	1	4	3	1	Often	2	0	0	0	0	0	0	0	0	0	0	0	0	0	0	0	0	36.4	<70	1952	164	9.37654	0	0	0	0	0	current smoker
25202	Female	No	1942-01-31	77	1	1	0	1	1	3	1	4	2	0	NO	1	0	0	0	0	0	0	0	0	0	0	0	1	0	0	0	0	15.8	70/79	1942	156.1	5.83354	1	1	1	0	1	Non-smoker
25203	Female	No	1950-12-21	69	1	3	1	3	3	2	1	4	3	0	NO	1	1	0	0	0	0	0	0	0	0	0	0	0	0	0	0	0	18.5	<70	1950	152.4	6.52092	0	1	0	0	1	Non-smoker
25204	Female	No	1942-10-30	77	1	1	0	1	1	1	1	4	3	0	NO	1	1	0	0	0	1	0	0	0	0	0	0	0	0	0	0	0	17.3	70/79	1942	148.8	6.97078	0	2	1	0	2	Non-smoker
25205	Female	Primary school	1946-01-24	73	1	1	0	1	1	2	1	4	2	0	Often	1	1	1	0	0	0	0	0	0	0	0	0	1	0	0	0	0	17.4	70/79	1946	154	5.93065	1	3	1	0	3	Non-smoker
25206	Female	No	1948-10-29	71	1	4	1	4	3	2	4	4	4	0	NO	1	0	0	0	0	0	0	0	1	0	0	0	0	0	0	0	0	20.2	70/79	1948	158.8	4.85969	0	0	0	1	0	Non-smoker
25207	Female	No	1941-08-27	78	1	1	0	1	1	2	1	4	3	0	NO	1	1	0	1	0	0	0	0	0	0	0	0	0	0	0	0	0	12.5	70/79	1941	146.4	6.75326	0	2	1	0	2	Non-smoker
25208	Female	No	1951-03-10	68	1	2	1	2	2	2	1	4	3	0	NO	2	0	0	0	0	0	0	0	0	0	0	0	0	0	0	0	0	11.2	<70	1951	155.6	5.18147	1	0	1	1	0	Non-smoker
25209	Female	No	1956-08-23	63	1	3	1	2	2	2	2	4	3	0	NO	1	1	0	0	0	0	0	0	0	0	0	0	0	0	0	0	0	11.1	<70	1956	147.9	8.99291	0	1	1	0	1	Non-smoker
25212	Female	No	1955-02-26	64	1	2	1	1	3	1	1	4	2	0	NO	1	1	0	0	0	0	0	0	0	0	0	0	0	0	0	0	0	9	<70	1955	153	6.80469	0	1	1	0	1	Non-smoker
25214	Male	Primary school	1949-08-13	70	1	2	1	2	3	1	4	4	2	1	Used to	1	1	1	0	0	0	0	0	0	0	0	0	0	0	0	0	0	36.7	70/79	1949	167	8.73914	0	2	0	0	2	Ex-smoker
25215	Male	No	1937-05-25	82	1	3	1	2	2	3	3	4	3	0	NO	1	0	0	0	1	0	0	0	0	0	0	0	0	0	0	0	0	32.9	>80	1937	166.7	7.45068	0	1	0	0	1	Non-smoker
25218	Female	No	1953-11-04	66	1	1	0	1	1	3	1	3	4	0	NO	1	1	1	0	0	0	0	0	0	0	0	0	0	0	0	0	0	12.3	<70	1953	155.9	6.34468	0	2	1	0	2	Non-smoker
25220	Male	Primary school	1954-01-15	65	1	3	1	2	3	1	2	4	2	0	Often	1	1	0	0	0	0	0	0	0	0	0	0	0	0	0	0	0	22.9	<70	1954	168.1	7.36974	0	1	1	0	1	Non-smoker
25221	Male	Primary school	1957-06-18	62	1	2	1	1	3	3	3	4	2	0	Used to	2	0	0	0	0	0	0	0	0	0	0	0	0	0	0	0	0	36.6	<70	1957	162.4	7.65084	0	0	0	0	0	current smoker
25222	Male	Primary school	1945-02-06	74	1	2	1	3	3	1	4	1	1	0	Often	1	1	0	0	0	0	0	0	0	0	0	0	0	0	0	0	0	35.4	70/79	1945	169	7.15864	0	1	0	0	1	current smoker
25223	Female	No	1958-10-31	61	1	3	1	3	3	3	1	4	2	0	Often	1	1	0	0	0	0	0	0	0	0	0	0	0	0	0	0	0	18	<70	1958	156	6.69106	0	1	0	0	1	Non-smoker
25225	Male	No	1938-01-06	81	1	2	1	2	2	1	3	4	2	0	Often	1	1	0	0	0	0	0	0	0	0	0	0	0	0	0	0	0	25.4	>80	1938	163.3	7.00151	0	1	1	0	1	current smoker
25226	Female	Primary school	1950-03-06	69	1	2	1	2	2	2	2	4	2	0	NO	1	1	0	1	0	0	0	0	0	0	0	0	0	0	0	0	0	20.6	<70	1950	156	4.6588	0	2	0	1	2	Non-smoker
25227	Male	Primary school	1945-12-11	74	2	2	1	1	3	2	1	4	2	0	Often	1	1	0	0	0	0	0	0	0	0	0	0	0	0	0	0	0	27.6	70/79	1945	163	8.40267	0	1	1	0	1	Non-smoker
25228	Male	Primary school	1959-08-27	60	1	4	1	3	3	2	2	4	2	1	Often	1	1	0	0	0	0	0	0	0	0	0	0	0	0	0	0	0	29.8	<70	1959	169	8.61135	0	1	0	0	1	current smoker
25229	Male	Primary school	1955-11-07	64	1	4	1	3	3	2	2	4	2	1	Often	1	1	0	0	0	0	0	0	0	0	0	0	0	0	0	0	0	38.2	<70	1955	167	7.85685	0	1	0	0	1	current smoker
25231	Male	Primary school	1954-11-24	65	2	3	1	2	3	1	2	4	2	0	NO	1	0	0	0	0	0	0	0	0	0	0	0	0	0	1	0	0	15.2	<70	1954	151	7.02757	0	1	1	0	1	current smoker
25243	Male	Primary school	1950-02-26	69	2	1	0	2	3	3	2	4	4	0	Often	1	1	0	0	0	0	0	0	0	0	0	0	0	0	0	0	0	29	<70	1950	160	8.30202	0	1	0	0	1	Non-smoker
25244	Female	No	1956-05-05	63	2	1	0	2	3	1	1	4	2	0	NO	1	0	0	0	0	0	0	0	0	0	0	0	0	0	0	0	0	35.1	<70	1956	158.8	7.65701	0	0	0	0	0	Non-smoker
25248	Female	No	1953-11-04	66	1	3	1	3	3	2	2	4	3	0	NO	2	0	0	0	0	0	0	0	0	0	0	0	0	0	0	0	0	25	<70	1953	156	6.66943	0	0	0	0	0	Non-smoker
25249	Female	No	1948-01-18	71	1	1	0	1	1	2	1	4	2	0	NO	1	1	1	1	0	0	0	0	0	0	0	0	0	0	0	0	0	11.4	70/79	1948	148.5	7.24535	0	3	1	0	3	Non-smoker
25251	Female	No	1957-11-15	62	1	2	1	2	3	3	1	4	2	0	NO	1	0	0	0	0	0	0	0	0	1	0	0	0	0	0	0	0	20.5	<70	1957	155	5.2228	0	1	0	1	1	Non-smoker
25252	Male	Primary school	1946-12-18	73	1	2	1	2	2	2	4	4	2	1	Often	1	1	0	0	0	0	0	0	0	0	0	0	0	0	0	0	0	31.6	70/79	1946	159	7.30884	0	1	0	0	1	current smoker
25254	Male	No	1952-03-26	67	1	3	1	2	3	3	3	4	2	0	Used to	1	1	0	0	0	0	0	0	0	0	0	0	0	0	0	0	0	30.7	<70	1952	160.4	9.28875	0	1	0	0	1	Ex-smoker
25255	Female	No	1948-01-01	71	1	1	0	1	1	2	1	4	2	0	NO	2	0	0	0	0	0	0	0	0	0	0	0	0	0	0	0	0	21.3	70/79	1948	154	6.60857	0	0	0	0	0	Non-smoker
25256	Female	Primary school	1943-06-18	76	1	1	0	1	1	2	1	4	2	0	NO	2	0	0	0	0	0	0	0	0	0	0	0	0	0	0	0	0	17.2	70/79	1943	152	4.74478	1	0	1	1	0	Non-smoker
25257	Female	No	1954-01-16	65	1	2	1	2	3	2	1	4	3	0	NO	1	1	0	0	0	0	0	0	0	0	0	0	0	0	0	0	0	24.3	<70	1954	157	6.78845	0	1	0	0	1	Non-smoker
25258	Male	Secondary school or above	1956-04-14	63	1	3	1	3	2	2	2	4	3	1	Often	1	0	0	0	0	0	0	0	0	0	0	0	0	0	1	0	0	26.3	<70	1956	173.4	7.36203	0	1	1	0	1	Non-smoker
25259	Female	Primary school	1950-10-02	69	1	2	1	2	2	2	1	4	2	0	NO	1	1	0	0	0	0	0	0	0	0	0	0	0	0	0	0	0	21.4	<70	1950	154	7.02869	0	1	0	0	1	Non-smoker
25261	Female	No	1951-08-19	68	1	2	1	2	3	3	3	4	2	0	Often	2	0	0	0	0	0	0	0	0	0	0	0	0	0	0	0	0	10.2	<70	1951	148	5.65119	1	0	1	1	0	Non-smoker
25262	Female	No	1945-01-31	74	2	1	0	1	1	2	2	4	1	0	Often	2	0	0	0	0	0	0	0	0	0	0	0	0	0	0	0	0	5.5	70/79	1945	154	8.90259	0	0	1	0	0	Non-smoker
25264	Male	Primary school	1947-10-30	72	1	3	1	2	3	1	3	4	2	1	Used to	1	1	0	0	0	0	0	0	0	0	0	0	0	0	0	0	0	51.4	70/79	1947	173.9	8.47515	0	1	0	0	1	Non-smoker
25265	Female	No	1954-08-12	65	1	2	1	1	2	1	1	4	2	0	NO	2	0	0	0	0	0	0	0	0	0	0	0	0	0	0	0	0	14.8	<70	1954	153	6.30898	0	0	1	0	0	Non-smoker
25266	Female	No	1958-08-01	61	1	2	1	1	2	2	1	4	2	0	NO	1	1	0	0	0	0	0	0	0	0	0	0	0	0	0	0	0	19.5	<70	1958	156	6.46226	0	1	0	0	1	Non-smoker
25267	Female	No	1946-10-10	73	1	1	0	1	2	3	3	4	2	0	NO	1	1	0	0	0	0	0	0	0	0	0	0	0	0	0	0	0	15.7	70/79	1946	150.2	7.65202	0	1	1	0	1	Non-smoker
25269	Male	Primary school	1934-12-07	85	1	3	1	2	2	3	2	4	1	1	Often	2	0	0	0	0	0	0	0	0	0	0	0	0	0	0	0	0	24.5	>80	1934	165	5.45009	1	0	1	1	0	current smoker
25270	Female	No	1955-01-30	64	1	3	1	3	2	2	1	4	2	0	NO	1	0	0	0	0	0	0	0	0	0	0	0	0	0	0	0	0	23.7	<70	1955	160.4	6.73416	0	0	0	0	0	Non-smoker
25271	Female	No	1955-04-17	64	1	1	0	1	2	2	2	4	2	0	NO	2	0	0	0	0	0	0	0	0	0	0	0	0	0	0	0	0	12.2	<70	1955	154.2	7.98569	0	0	1	0	0	Non-smoker
25272	Male	No	1955-11-21	64	1	2	1	3	3	2	2	4	2	0	Often	1	1	0	0	0	0	0	0	0	0	0	0	0	0	0	0	0	18	<70	1955	150	6.24922	1	1	1	1	1	Non-smoker
25292	Male	Primary school	1948-04-22	71	1	4	1	1	3	3	4	4	2	0	Often	1	1	0	0	0	0	0	0	0	0	0	0	0	0	0	0	0	42.1	70/79	1948	172	7.41671	0	1	0	0	1	Ex-smoker
25293	Male	Primary school	1949-07-11	70	1	1	0	1	2	2	1	4	4	0	Often	1	0	0	1	0	0	0	0	0	0	0	0	0	1	0	0	0	15.3	70/79	1949	159	7.37305	0	2	1	0	2	Non-smoker
25294	Male	Primary school	1939-10-20	80	1	3	1	3	3	2	2	4	2	0	Often	1	1	0	0	0	0	0	0	0	0	0	0	0	0	0	0	0	19.5	>80	1939	175	7.90681	0	1	1	0	1	Ex-smoker
25295	Male	No	1935-10-07	84	1	3	1	3	3	3	2	4	2	0	NO	1	1	0	0	0	0	0	0	0	0	0	0	0	0	0	0	0	28.7	>80	1935	154.5	7.47011	0	1	0	0	1	Non-smoker
25296	Female	Primary school	1949-12-14	70	1	2	1	1	3	2	1	4	4	0	NO	1	1	0	1	0	0	0	0	0	0	0	0	0	1	0	0	0	24.7	70/79	1949	156	6.1994	0	3	0	0	3	Non-smoker
25297	Male	Secondary school or above	1956-03-19	63	2	2	1	4	3	1	1	4	3	1	Often	1	0	1	0	0	0	0	0	0	0	0	0	0	0	0	0	0	42	<70	1956	172	7.92315	0	1	0	0	1	current smoker
25298	Female	No	1952-08-24	67	1	1	0	1	1	2	1	4	2	0	NO	1	1	0	0	1	0	0	0	0	0	0	0	0	0	1	0	0	22.2	<70	1952	155	5.67903	0	3	0	1	3	Non-smoker
25299	Female	No	1959-03-07	60	1	4	1	2	2	3	2	4	3	0	NO	2	0	0	0	0	0	0	0	0	0	0	0	0	0	0	0	0	29.1	<70	1959	164	7.41729	0	0	0	0	0	Non-smoker
25302	Female	No	1937-02-10	82	2	3	1	3	3	1	3	4	2	0	Often	1	1	0	0	0	0	0	0	0	0	0	0	0	0	0	0	0	23.3	>80	1937	153	6.45555	0	1	0	0	1	Non-smoker
25304	Male	Secondary school or above	1948-01-23	71	1	2	1	2	3	2	2	4	4	1	NO	1	1	0	1	0	0	0	0	0	0	0	0	0	0	0	0	0	25.3	70/79	1948	170	7.73558	0	2	1	0	2	Non-smoker
25305	Female	No	1948-09-25	71	1	2	1	2	3	2	2	4	4	0	NO	1	1	0	0	0	0	0	0	0	0	0	0	0	0	0	0	0	20.3	70/79	1948	148	7.14242	0	1	0	0	1	Non-smoker
25306	Female	No	1953-09-26	66	2	2	1	2	2	2	1	4	3	0	NO	1	1	0	0	0	0	0	0	0	0	0	0	0	0	0	0	0	24.7	<70	1953	154	6.24015	0	1	0	0	1	Non-smoker
25307	Male	Primary school	1952-11-04	67	1	3	1	3	3	2	2	4	2	0	Often	1	1	0	0	0	0	0	0	0	0	0	0	0	0	0	0	0	22.8	<70	1952	170	8.35117	0	1	1	0	1	current smoker
25309	Female	Primary school	1952-09-28	67	2	3	1	2	3	2	2	4	3	0	NO	1	0	0	0	0	0	0	0	0	0	0	0	0	0	0	0	0	1.5	<70	1952	152	4.91922	1	0	1	1	0	Non-smoker
25311	Male	No	1948-10-25	71	1	2	1	2	2	2	1	4	2	0	Often	1	1	0	0	0	0	0	0	0	0	0	0	1	0	0	0	0	23.4	70/79	1948	170	8.18662	0	2	1	0	2	Non-smoker
25313	Male	No	1954-04-20	65	1	3	1	3	3	1	1	4	3	0	Often	2	0	0	0	0	0	0	0	0	0	0	0	0	0	0	0	0	31.2	<70	1954	158	9.6024	0	0	0	0	0	Non-smoker
25314	Female	Primary school	1959-08-08	60	2	3	1	3	2	2	1	4	3	0	NO	1	0	0	0	0	0	1	0	0	0	0	0	0	0	0	0	0	22	<70	1959	149	4.04822	0	1	0	1	1	Non-smoker
25317	Female	Primary school	1938-01-29	81	1	1	0	1	1	2	1	4	1	1	Used to	1	1	0	0	0	0	0	0	0	0	0	0	1	0	0	0	0	12.7	>80	1938	146	7.12299	0	2	1	0	2	Non-smoker
25321	Female	Primary school	1957-09-06	62	2	1	0	2	4	2	1	4	3	0	NO	1	1	0	0	0	0	0	0	0	0	0	0	0	0	0	0	0	20.6	<70	1953	161	5.39209	0	1	0	1	1	Non-smoker
25327	Male	Primary school	1945-10-23	74	1	2	1	3	3	2	1	4	3	0	Used to	1	1	0	0	0	0	0	0	1	0	0	0	0	0	0	0	0	14.8	70/79	1945	163	5.50171	1	1	1	1	1	Ex-smoker
25328	Male	Primary school	1948-04-06	71	1	2	1	1	4	1	1	4	1	0	NO	1	1	0	0	0	0	0	0	0	0	0	0	0	0	0	0	0	16.4	70/79	1948	167	9.47997	0	1	1	0	1	Non-smoker
25331	Female		1951-07-07	68	1	3	1	3						0	NO	1	0	0	0	0	0	0	0	0	0	0	0	0	0	1	0	0	15.7	<70	1951	155	6.05937	0	1	1	0	1	Non-smoker
25332	Female	Primary school	1954-09-10	65	2	3	1	2	3	1	2	4	4	0	NO	1	1	0	0	1	0	0	0	0	0	0	0	0	0	0	0	0	24	<70	1954	156	7.16664	0	2	0	0	2	Non-smoker
25333	Male	Secondary school or above	1950-11-13	69	2	2	1	2	3	2	1	4	2	0	Often	2	0	0	0	0	0	0	0	0	0	0	0	0	0	0	0	0	36.6	<70	1950	165	7.02764	0	0	0	0	0	current smoker
25334	Female	No	1955-12-06	64	2	2	1	1	3	2	3	4	2	0	NO	1	0	0	0	0	0	0	0	0	0	0	0	0	1	0	0	0	17.1	<70	1951	159	5.13539	1	1	1	1	1	Non-smoker
25339	Male	Secondary school or above	1957-02-07	62	2	3	1	2	3	2	3	4	4	0	NO	1	1	0	0	0	0	0	0	0	0	0	0	0	0	0	0	0	34.4	<70	1957	174	7.56565	0	1	0	0	1	Non-smoker
25345	Male	Primary school	1951-12-28	68	1	3	1	3	3	2	1	4	2	0	Often	1	1	0	0	0	0	0	0	0	0	0	0	0	0	0	0	0	27	<70	1951	176.6	9.77587	0	1	1	0	1	Non-smoker
25346	Female	No	1940-10-07	79	1	1	0	1	1	3	1	4	2	0	NO	1	0	0	0	0	0	0	0	0	0	0	0	0	0	1	0	0	11.3	70/79	1940	153.2	5.96611	1	1	1	0	1	Non-smoker
25347	Female	Primary school	1956-12-24	63	1	3	1	3	3	2	2	4	4	0	NO	2	0	0	0	0	0	0	0	0	0	0	0	0	0	0	0	0	17.6	<70	1956	150.1	5.33417	1	0	1	1	0	Non-smoker
25349	Female	Primary school	1949-06-17	70	1	2	1	2	3	2	3	4	2	0	Often	1	1	0	1	0	0	0	0	0	1	0	0	1	0	0	0	0	22.1	70/79	1949	169.4	4.80413	0	4	0	1	3	Non-smoker
25350	Male		1952-03-22	67	1	3	1	2	3	2	2	4	3	0	Often	2	0	0	0	0	0	0	0	0	0	0	0	0	0	0	0	0	27	<70	1952	164.1	7.23521	0	0	1	0	0	Non-smoker
25351	Female	No	1956-11-17	63	1	3	1	3	3	1	1	4	4	0	NO	1	0	1	0	0	0	0	0	0	0	0	0	0	0	0	0	0	20.9	<70	1956	154.8	7.00043	0	1	0	0	1	Non-smoker
25353	Male	Primary school	1954-10-13	65	1	3	1	3	3	2	2	4	4	0	Often	2	0	0	0	0	0	0	0	0	0	0	0	0	0	0	0	0	32.6	<70	1941	162.1	8.75457	0	0	0	0	0	Ex-smoker
25354	Male	Primary school	1949-12-16	70	1	3	1	3	3	3	2	4	4	0	Often	2	0	0	0	0	0	0	0	0	0	0	0	0	0	0	0	0	32.8	70/79	1949	174	7.58708	0	0	0	0	0	Non-smoker
25357	Female	Primary school	1956-06-01	63	1	2	1	2	2	2	2	4	3	0	NO	2	0	0	0	0	0	0	0	0	0	0	0	0	0	0	0	0	17.5	<70	1956	155.5	5.71397	1	0	1	0	0	Non-smoker
25358	Male		1944-02-06	75	1	3	1	2	3	1	1	4	3	0	Used to	1	1	0	1	0	0	0	0	0	0	0	0	0	0	0	0	0	22.7	70/79	1944	153.6	10.6973	0	2	1	0	2	Ex-smoker
25366	Female	Primary school	1953-12-16	66	1	3	1	3	3	2	1	4	4	0	NO	1	0	0	0	0	0	0	0	0	0	0	0	0	0	0	0	0	25.9	<70	1953	162.7	7.28439	0	0	0	0	0	Non-smoker
25369	Female	No	1953-06-22	66	2	2	1	2	3	1	1	4	2	0	Often	2	0	0	0	0	0	0	0	0	0	0	0	0	0	0	0	0	31.6	<70	1953	165.3	5.31409	0	0	0	1	0	Non-smoker
25370	Female	Primary school	1952-10-08	67	1	1	0	2	2	3	1	4	3	0	NO	1	1	0	0	0	0	0	0	0	0	0	0	0	0	0	0	0	18.5	<70	1952	154	8.55407	0	1	0	0	1	Non-smoker
25372	Male	Primary school	1956-11-16	63	1	4	1	3	3	3	2	4	3	0	NO	1	0	0	0	0	0	0	0	0	0	0	0	0	0	0	0	0	26.4	<70	1956	171	7.13799	0	0	1	0	0	current smoker
25376	Female	Primary school	1959-11-13	60	1	3	1	3	2	2	1	4	1	0	NO	1	1	0	0	0	0	0	0	0	0	0	0	0	0	0	0	0	19.3	<70	1959	161	6.51972	0	1	0	0	1	Non-smoker
25378	Male	Secondary school or above	1946-10-15	73	1	2	1	3	2	2	4	3	2	1	Often	1	0	0	0	0	0	0	0	0	0	0	0	0	0	0	0	0	37.3	70/79	1946	168	6.20805	0	0	0	1	0	current smoker
25379	Male	Primary school	1953-11-20	66	1	2	1	2	2	2	1	4	3	0	NO	1	1	0	0	0	0	0	0	0	0	0	0	0	0	0	0	0	32.5	<70	1953	157	8.22583	0	1	0	0	1	Non-smoker
25380	Female	No	1954-02-10	65	1	2	1	2	2	2	2	4	3	0	NO	1	0	0	0	0	0	0	0	0	0	0	0	0	0	1	0	0	14.4	<70	1954	156	5.12388	1	1	1	1	1	Non-smoker
25382	Male	Secondary school or above	1953-09-28	66	1	3	1	2	1	2	1	3	2	1	NO	2	0	0	0	0	0	0	0	0	0	0	0	0	0	0	0	0	41	<70	1950	155	6.61169	0	0	0	1	0	Non-smoker
25383	Male	No	1947-09-02	72	1	3	1	3	2	1	3	4	2	1	NO	1	0	0	0	1	0	0	0	0	0	0	0	0	0	0	0	0	15.8	70/79	1947	160	7.27386	0	1	1	0	1	Non-smoker
25387	Male	Primary school	1946-04-18	73	2	1	0	1	1	1	2	4	2	0	NO	1	0	0	0	0	0	1	0	0	0	0	0	0	0	0	0	0	28.9	70/79	1946	168	6.31649	0	1	0	1	1	Non-smoker
25392	Female	No	1958-07-11	61	1	4	1	3	3	1	2	4	4	0	NO	2	0	0	0	0	0	0	0	0	0	0	0	0	0	0	0	0	25.3	<70	1958	157	7.14775	0	0	0	0	0	Non-smoker
25393	Male	Primary school	1956-03-20	63	1	3	1	2	3	1	3	4	4	1	Often	1	0	1	0	0	0	0	0	0	0	0	0	0	0	0	0	0	28	<70	1956	168	8.13186	0	1	0	0	1	Non-smoker
25396	Female	No	1959-08-30	60	2	2	1	3	3	2	4	4	4	0	NO	2	0	0	0	0	0	0	0	0	0	0	0	0	0	0	0	0	22	<70	1959	154	6.58847	0	0	0	0	0	Non-smoker
25397	Female	No	1957-09-21	62	1	2	1	1	3	2	1	4	2	0	NO	2	0	0	0	0	0	0	0	0	0	0	0	0	0	0	0	0	24.7	<70	1957	160	5.23671	0	0	0	1	0	Non-smoker
25398	Male		1954-01-01	65	2	2	1	4	4	1	4	4	2	1	NO	1	1	0	0	0	0	0	0	0	0	0	0	0	0	0	0	0	24.3	<70	1954	150	6.87897	1	1	1	1	1	current smoker
25399	Female	No	1940-12-15	79	1	3	1	2	2	3	1	3	3	0	NO	1	0	0	0	0	0	0	0	0	0	0	0	0	0	0	0	0	10.3	70/79	1940	142	8.52327	0	0	1	0	0	Non-smoker
25401	Female	Primary school	1936-12-23	83	2	1	0	3	2	1	1	4	4	1	NO	1	1	0	0	0	0	0	0	0	0	0	0	0	0	0	0	0	17.5	>80	1936	154	6.7431	0	1	1	0	1	Non-smoker
25402	Male	Secondary school or above	1956-11-17	63	1	1	0	3	2	2	1	4	2	1	NO	1	0	0	1	0	0	0	0	0	0	0	0	0	0	0	0	0	32.7	<70	1956	169	8.28062	0	1	0	0	1	Non-smoker
25403	Male	Primary school	1948-04-23	71											Often	1	1	0	0	0	0	0	0	0	0	0	0	0	0	0	0	0	27.1	70/79	1948	162	5.9441	1	1	1	1	1	Non-smoker
25405	Female	No	1952-06-10	67	2	3	1	4	2	2	1	4	4	0	NO	1	0	0	0	0	0	0	0	0	0	0	0	0	1	0	0	0	21.3	<70	1952	158	5.91659	0	1	0	0	1	Non-smoker
25406	Female	No	1955-11-12	64	2	2	1	2	2	2	4	4	4	0	NO	1	1	0	0	0	0	0	0	0	1	0	0	0	0	0	0	0	23.1	<70	1955	159	8.09945	0	2	0	0	2	Non-smoker
25408	Female	Primary school	1942-10-28	77	1	2	1	2	2	2	1	4	2	0	NO	1	0	0	1	0	0	0	0	0	0	0	0	0	0	0	0	0	19.1	70/79	1942	149	4.78254	0	1	0	1	1	Non-smoker
25411	Male	Primary school	1955-06-06	64	1	1	0	4	1	1	1	4	2	0	Often	1	1	0	0	0	0	0	0	0	0	0	0	0	0	1	0	0	19.6	<70	1955	160	8.41612	0	2	1	0	2	Non-smoker
25412	Female	No	1950-11-17	69	2	2	1	2	2	2	1	4	2	0	Often	2	0	0	0	0	0	0	0	0	0	0	0	0	0	0	0	0	17	<70	1950	160	7.45225	0	0	1	0	0	Non-smoker
25414	Female	No	1959-11-10	60	1	2	1	2	4	2	2	4	2	0	NO	1	1	0	0	0	0	0	0	0	0	0	0	0	1	0	0	0	16.7	<70	1959	161	6.45908	0	2	1	0	2	Non-smoker
25415	Male	No	1955-09-30	64	1	4	1	3	2	2	1	4	2	0	Often	2	0	0	0	0	0	0	0	0	0	0	0	0	0	0	0	0	25.4	<70	1955	160	9.82445	0	0	1	0	0	current smoker
25421	Male	Secondary school or above	1954-01-23	65	2	3	1	4	3	3	2	4	4	0	Often	1	0	0	0	0	0	0	0	0	0	0	0	0	1	0	0	0	34.4	<70	1954	168	8.11339	0	1	0	0	1	Non-smoker
25422	Male	Primary school	1948-12-22	71	1	3	1	3	3	1	2	4	3	0	NO	1	1	0	1	0	0	0	0	1	0	0	0	0	0	0	0	0	15.3	70/79	1948	156.8	7.31805	0	2	1	0	2	Non-smoker
25423	Male	No	1943-08-02	76	1	2	1	2	2	2	2	4	2	0	Often	1	1	0	0	0	0	0	0	0	0	0	0	0	0	0	0	0	18.3	70/79	1943	172	7.08057	0	1	1	0	1	Ex-smoker
25424	Male	No	1953-12-10	66	1	3	1	3	3	2	1	4	3	0	Often	1	1	0	0	0	0	0	0	0	0	0	0	0	1	0	0	0	25.6	<70	1953	168	7.93563	0	2	1	0	2	current smoker
25426	Male	Primary school	1941-10-04	78	1	3	1	2	3	1	1	4	3	1	Often	1	1	0	0	0	0	0	0	0	0	0	0	0	0	0	0	0	21.1	70/79	1941	168	9.02074	0	1	1	0	1	Non-smoker
25427	Female	No	1945-07-18	74	1	1	0	1	1	4	1	4	4	0	Often	1	1	1	0	0	0	0	0	0	0	0	0	0	0	0	0	0	19.3	70/79	1945	158	6.08224	0	2	0	0	2	Non-smoker
25428	Male	Primary school	1954-04-14	65	1	2	1	2	3	2	2	4	2	1	Often	1	1	0	0	0	0	0	0	0	0	0	0	0	0	0	0	0	24.6	<70	1954	162	8.89029	0	1	1	0	1	Ex-smoker
25430	Female	No	1954-11-07	65	2	3	1	3	3	1	3	4	3	0	NO	1	1	0	1	0	0	0	0	0	0	0	0	0	0	0	0	0	17.7	<70	1954	158	7.91593	0	2	1	0	2	Non-smoker
25431	Male	Primary school	1950-12-25	69	2	2	1	2	3	2	1	4	2	1	Often	1	1	0	0	0	0	0	0	0	1	0	0	0	0	0	0	0	22.8	<70	1950	171	8.59692	0	2	1	0	2	current smoker
25432	Female	No	1948-09-05	71	2	1	0	1	2	1	1	4	2	0	NO	1	1	0	0	0	0	0	0	0	0	0	0	0	0	0	0	0	13.2	70/79	1948	149	6.92398	0	1	1	0	1	Non-smoker
25433	Male	Primary school	1956-09-23	63	1	2	1	2	3	2	2	4	2	1	Often	1	1	0	0	0	0	0	0	0	0	0	0	0	0	0	0	0	19.9	<70	1956	164	9.02489	0	1	1	0	1	current smoker
25434	Male	No	1943-03-15	76	1	2	1	2	3	2	1	4		1	NO	1	1	0	0	0	0	0	0	0	0	0	0	0	0	1	0	0	14.9	70/79	1943	169	8.60678	0	2	1	0	2	Non-smoker
25435	Female	No	1947-10-17	72	2	2	1	2	3	2	4	4		0	NO	2	0	0	0	0	0	0	0	0	0	0	0	0	0	0	0	0	8.9	70/79	1947	158	6.0972	0	0	1	0	0	Non-smoker
25436	Female	No	1946-12-12	73	1	3	1	2	3	1	1	4	2	0	NO	1	1	0	0	0	0	0	0	0	0	0	0	0	0	0	0	0	8.8	70/79	1946	158	8.18531	0	1	1	0	1	Non-smoker
25437	Male	Secondary school or above	1959-07-07	60	2	3	1	1	3	3	2	4	2	1	NO	2	0	0	0	0	0	0	0	0	0	0	0	0	0	0	0	0	20.3	<70	1959	172	6.28453	1	0	1	1	0	Non-smoker
25439	Female	No	1947-08-15	72	1	2	1	2	2	2	1	4	4	0	NO	1	1	0	0	1	0	0	0	0	0	0	0	0	0	1	0	0	13.6	70/79	1947	161	8.59771	0	3	1	0	3	Non-smoker
25440	Female	No	1948-06-22	71	1	1	0	1	1	3	3	4	2	0	Often	1	0	0	0	0	0	0	0	0	0	0	0	0	1	0	0	0	22.1	70/79	1948	157.5	5.54835	0	1	0	1	1	Non-smoker
25441	Female	No	1952-03-21	67	1	2	1	2	2	1	1	4	2	0	Often	1	1	0	0	0	0	0	0	0	0	0	0	1	0	0	0	0	29	<70	1952	154	9.4264	0	2	0	0	2	Non-smoker
25442	Male	Secondary school or above	1956-04-20	63	1	1	0	3	3	2	1	4	2	0	Used to	1	0	0	0	0	0	0	0	0	0	0	0	0	0	0	0	0	28.4	<70	1956	167	8.26329	0	0	0	0	0	Ex-smoker
25443	Female	No	1956-08-24	63	2	1	0	1	1	2	1	4	2	0	NO	1	1	0	0	0	0	0	0	0	0	0	0	0	0	0	0	0	15.6	<70	1956	153	5.28361	1	1	1	1	1	Non-smoker
25444	Female	Primary school	1944-11-23	75	1	3	1	2	2	2	1	4	2	0	NO	1	1	0	0	0	0	0	0	0	0	0	0	0	0	0	0	0	12.8	70/79	1944	148.5	8.61384	0	1	1	0	1	Non-smoker
25445	Female	No	1944-11-02	75	1	2	1	3	2	1	1	4	2	0	NO	2	0	0	0	0	0	0	0	0	0	0	0	0	0	0	0	0	6.2	70/79	1944	147	5.77368	1	0	1	0	0	Non-smoker
25446	Female	No	1950-08-16	69	1	1	0	1	1	3	3	4	2	0	NO	1	0	1	0	0	0	0	0	0	0	0	0	0	0	0	0	0	14.4	<70	1950	153.5	6.9705	0	1	1	0	1	Non-smoker
25447	Female	No	1952-02-14	67	2	2	1	1	3	1	1	4	2	0	NO	1	1	1	0	0	0	0	0	0	1	0	0	0	1	0	0	0	9.7	<70	1952	161.5	6.7503	0	4	1	0	3	Non-smoker
25448	Female	No	1937-04-26	82	2	1	0	1	1	3	1	4	1	0	NO	1	0	1	1	0	0	0	0	0	0	0	0	0	1	0	0	0	6.6	>80	1937	151	7.55542	0	3	1	0	3	Non-smoker
25449	Female	No	1946-10-29	73	2	1	0	2	2	3	2	3	3	0	NO	1	0	0	0	0	0	0	1	0	0	0	0	0	0	1	0	0	4.3	70/79	1946	152	3.99791	1	2	1	1	2	Non-smoker
25450	Male	Primary school	1948-05-07	71	1	3	1	3	3	3	3	3	3	1	Often	1	1	0	1	0	0	0	0	0	0	0	0	0	0	0	0	0	19.3	70/79	1948	161.5	7.69998	0	2	1	0	2	Non-smoker
25451	Female	Primary school	1947-12-06	72	1	1	0	1	2	2	1	4	2	0	NO	1	1	0	0	0	0	0	0	0	0	0	0	0	0	1	0	0	18.8	70/79	1947	154	6.05389	0	2	0	0	2	Non-smoker
25452	Female	No	1955-03-26	64	2	2	1	2	2	2	1	4	2	0	NO	1	0	1	1	0	0	0	0	0	0	0	0	0	1	1	0	0	10.3	<70	1955	156	4.61365	1	4	1	1	3	Non-smoker
25453	Male	No	1951-11-02	68	2	2	1	1	2	3	1	3	2	1	Often	2	0	0	0	0	0	0	0	0	0	0	0	0	0	0	0	0	26.6	<70	1951	156.5	8.05798	0	0	1	0	0	Non-smoker
25454	Male	Primary school	1951-01-04	68	1	2	1	2	2	2	1	4	2	0	Often	1	0	0	0	0	1	0	0	0	1	0	0	1	0	0	0	0	30.7	<70	1951	163.5	7.89224	0	3	0	0	3	current smoker
25456	Male	Primary school	1950-02-14	69	2	4	1	3	2	2	3	4	3	0	Often	1	1	0	0	0	0	0	0	0	0	0	0	0	0	0	0	0	16.3	<70	1950	160.5	8.23612	0	1	1	0	1	current smoker
25458	Female	Secondary school or above	1950-02-20	69	1	2	1	1	2	1	2	4	3	0	NO	1	0	0	0	0	0	0	0	0	0	0	0	0	0	0	0	0	10.7	<70	1950	163	7.33142	0	0	1	0	0	Non-smoker
25459	Male	Primary school	1954-02-04	65	2	3	1	3	3	1	3	4	4	0	NO	1	1	0	0	0	0	0	0	0	0	0	0	0	0	1	0	0	26.9	<70	1954	164	7.54704	0	2	1	0	2	current smoker
25460	Male	Primary school	1945-10-06	74	1	2	1	2	2	2	2	4	2	1	Often	1	1	0	0	0	0	0	0	0	0	0	0	0	0	0	0	0	22.5	70/79	1945	170.5	8.87272	0	1	1	0	1	current smoker
25461	Male	Primary school	1947-03-22	72	1	2	1	3	2	2	1	4	4	0	Often	1	0	0	0	0	0	0	0	0	1	0	0	0	0	0	0	0	26.3	70/79	1947	164	5.83737	1	1	1	1	1	current smoker
25463	Male	Secondary school or above	1954-07-31	65	1	4	1	3	3	3	3	4	3	1	Often	1	1	0	0	0	1	0	0	0	0	0	0	0	0	0	0	0	29.5	<70	1954	172	8.27493	0	2	0	0	2	current smoker
25464	Female	No	1944-08-02	75	1	1	0	1	1	3	1	4	2	0	NO	1	1	0	0	0	0	0	0	0	0	0	0	0	0	0	0	0	7.6	70/79	1944	152.6	8.59422	0	1	1	0	1	Non-smoker
25466	Male	Primary school	1938-12-10	81	1	1	0	2	2	1	3	4	3	0	NO	1	1	0	0	0	0	0	0	0	0	0	0	0	0	0	0	0	10.6	>80	1938	154	6.64177	1	1	1	1	1	Ex-smoker
25467	Female	No	1954-01-23	65	1	2	1	2	3	2	1	4	3	0	NO	1	0	0	0	1	0	0	0	0	0	0	0	0	0	0	0	0	8.2	<70	1954	156	7.66854	0	1	1	0	1	Non-smoker
25468	Male	Primary school	1957-09-21	62	1	3	1	2	1	2	1	4	2	0	Often	2	0	0	0	0	0	0	0	0	0	0	0	0	0	0	0	0	33.1	<70	1957	176	8.59149	0	0	0	0	0	Non-smoker
25469	Male	Primary school	1944-04-01	75	1	2	1	2	3	1	2	4	2	0	Often	1	1	0	0	0	0	0	0	0	0	0	0	0	0	0	0	0	15.1	70/79	1944	159.4	7.46322	0	1	1	0	1	current smoker
25470	Male	Primary school	1955-08-11	64	1	2	1	2	2	3	2	4	3	0	NO	1	1	0	1	1	0	0	0	0	0	0	0	0	0	0	0	0	26.4	<70	1955	164.2	8.29796	0	3	1	0	3	Non-smoker
25471	Male	Primary school	1952-08-10	67	1	3	1	3	3	3	2	4	2	1	Often	1	0	0	0	0	1	0	0	0	0	0	0	0	0	0	0	0	27.9	<70	1952	168.2	8.07234	0	1	1	0	1	Ex-smoker
25472	Female	No	1957-01-15	62	1	3	1	3	3	3	2	3	3	0	NO	2	0	0	0	0	0	0	0	0	0	0	0	0	0	0	0	0	22.1	<70	1957	158	6.56787	0	0	0	0	0	Non-smoker
25473	Female	No	1938-02-01	81	1	3	1	3	3	3	2	3	3	0	NO	1	1	0	1	1	1	0	0	0	0	0	0	0	0	0	0	0	5.3	>80	1938	151.6	5.07005	1	4	1	1	3	Non-smoker
25475	Male	Secondary school or above	1952-08-21	67	1	3	1	3	3	2	1	4	3	0	NO	1	0	0	0	0	0	0	0	0	0	0	0	0	0	1	0	0	14.5	<70	1952	160	7.38453	0	1	1	0	1	Non-smoker
25478	Male	Secondary school or above	1943-06-11	76	1	2	1	1	2	2	1	4	1	0	NO	1	1	0	0	0	0	0	1	0	0	0	0	0	0	1	0	0	12.9	70/79	1943	166.1	7.08717	0	3	1	0	3	Non-smoker
25479	Female	No	1949-03-01	70	1	1	0	1	1	2	1	4	2	0	NO	1	1	0	0	0	0	0	0	0	0	0	0	0	0	0	0	0	4.3	70/79	1949	149	5.69817	1	1	1	1	1	Non-smoker
25480	Male	Secondary school or above	1954-08-23	65	1	2	1	2	2	3	3	4	2		Often	1	1	0	0	0	0	0	0	0	0	0	0	0	0	0	0	0	32	<70	1954	169.5	8.41431	0	1	0	0	1	current smoker
25481	Female	No	1948-06-24	71	2	2	1	1	2	2	1	4	2	0	NO	1	0	0	0	0	0	0	0	0	1	0	0	0	0	0	0	0	14.9	70/79	1948	156.1	7.49968	0	1	1	0	1	Non-smoker
25482	Male	Secondary school or above	1953-03-07	66	1	2	1	3	3	3	3	4	3	1	NO	2	0	0	0	0	0	0	0	0	0	0	0	0	0	0	0	0	39.6	<70	1953	168.5	7.29091	0	0	0	0	0	current smoker
25483	Male	No	1952-05-28	67	1	3	1	1	3	1	1	4	1	0	Often	1	0	0	0	0	0	0	0	0	0	0	0	0	1	0	0	0	14	<70	1952	168.6	10.2914	0	1	1	0	1	Non-smoker
25484	Male	Secondary school or above	1955-06-03	64	2	4	1	4	3	3	1	4	4	0	Often	1	1	0	0	0	0	0	0	0	0	0	0	0	0	1	0	0	24.3	<70	1955	161.7	7.39754	0	2	1	0	2	Non-smoker
25486	Female	No	1948-12-08	71	1	1	0	1	1	3	1	4	2	0	NO	1	1	0	0	1	0	0	0	0	0	0	0	0	0	0	0	0	17.2	70/79	1948	158.4	7.63559	0	2	1	0	2	Non-smoker
25487	Female	Secondary school or above	1959-11-04	60	1	2	1	4	2	3	4	4	4	0	NO	1	0	0	0	1	0	0	0	0	0	0	0	0	0	0	0	0	13	<70	1959	162.1	4.09031	1	1	1	1	1	Non-smoker
25488	Female	Primary school	1958-03-02	61	1	3	1	2	3	3	1	3	1	0	NO	1	0	0	0	0	0	0	0	0	1	0	0	0	1	1	0	0	17.7	<70	1958	169.6	6.18028	0	3	1	0	3	Non-smoker
25489	Female	No	1950-08-24	69	1	1	0	1	1	2	1	4	2	0	NO	1	0	0	0	0	0	0	0	0	0	0	0	0	1	1	0	0	15.4	<70	1950	148	5.20393	1	2	1	1	2	Non-smoker
25490	Female	No	1949-01-06	70	1	1	0	1	1	1	1	4	3	0	NO	1	0	0	0	0	1	0	0	0	0	0	0	1	0	0	0	0	4.6	70/79	1949	143	4.55037	1	2	1	1	2	Non-smoker
25491	Female	No	1945-02-22	74	1	1	0	1	1	1	1	4	3	0	NO	1	1	0	0	0	0	0	0	0	0	0	0	0	0	0	0	0	15.2	70/79	1945	153.5	7.12405	0	1	1	0	1	Non-smoker
25492	Female	No	1954-01-20	65	1	4	1	3	1	2	1	4	3	0	NO	1	0	0	0	0	0	0	0	0	1	0	0	0	0	0	0	0	15	<70	1954	165.5	5.30261	1	1	1	1	1	Non-smoker
25493	Female	Primary school	1952-06-08	67	1	2	1	2	2	3	1	4	3	0	NO	1	1	0	0	0	0	0	0	0	0	0	0	0	0	0	0	0	13.3	<70	1952	163.1	6.47226	0	1	1	0	1	Non-smoker
25494	Female	No	1955-10-13	64	2	3	1	4	2	2	1	4	3	0	NO	1	1	1	0	0	0	0	0	0	1	0	0	0	0	0	0	0	17.4	<70	1955	161	5.60996	1	3	1	1	3	Non-smoker
25495	Female	No	1950-09-19	69	1	2	1	1	1	3	3	4	3	0	Used to	1	0	0	0	0	0	0	0	0	1	0	0	0	0	0	0	0	25	<70	1950	151	7.37357	0	1	0	0	1	Non-smoker
25496	Female	No	1954-11-12	65	2	2	1	1	3	1	1	4	2	0	NO	1	1	0	0	0	0	0	1	0	0	0	0	0	0	0	0	0	15.5	<70	1954	160.5	7.07897	0	2	1	0	2	Non-smoker
25497	Female	No	1955-02-09	64	1	1	0	1	2	2	1	4	2	0	NO	1	0	0	0	0	0	0	0	1	0	0	0	0	0	1	0	0	17.4	<70	1955	159.6	5.45319	1	1	1	1	1	Non-smoker
25499	Female	Primary school	1947-12-21	72	2	1	0	1	1	3	1	4	3	1	NO	1	1	0	0	0	0	0	1	0	0	0	0	0	0	0	0	0	16.5	70/79	1947	155.2	7.44099	0	2	1	0	2	Non-smoker
25500	Male	Secondary school or above	1950-01-06	69	2	2	1	2	2	2	1	4	1	1	Often	1	1	1	0	0	0	0	0	0	0	0	0	0	0	0	0	0	32.3	<70	1950	169.5	6.6429	0	2	0	1	2	current smoker
25501	Female	Primary school	1949-12-05	70	1	1	0	1	1	3	1	4	3	0	NO	1	1	0	0	0	0	0	0	0	0	0	0	0	0	0	0	0	13	70/79	1949	150	7.29353	0	1	1	0	1	Non-smoker
25502	Female	No	1957-01-23	62	2	4	1	2	1	2	1	4	2	0	Often	1	0	0	0	0	0	0	0	0	0	0	0	0	1	1	0	0	19.3	<70	1957	155.6	5.68584	0	2	0	1	2	Non-smoker
25503	Female	No	1950-12-24	69	1	2	1	2	2	3	1	4	2	0	Often	2	0	0	0	0	0	0	0	0	0	0	0	0	0	0	0	0	11.9	<70	1950	160	5.70042	1	0	1	0	0	Non-smoker
25504	Female	Secondary school or above	1959-09-10	60	1	2	1	1	2	2	1	4	2	0	NO	1	1	0	0	0	0	0	0	0	0	0	0	0	0	0	0	0	7.9	<70	1959	148.5	5.99808	1	1	1	0	1	Non-smoker
25505	Female	No	1944-12-29	75	1	2	1	2	3	3	3	4	4	0	NO	1	1	0	0	0	0	0	0	0	0	0	0	1	1	0	0	0	7.6	70/79	1944	146.2	5.07261	1	3	1	1	3	Non-smoker
25507	Female	No	1952-04-24	67	2	2	1	2	3	1	1	4	2	0	Often	1	1	0	0	0	0	0	0	0	0	0	0	0	0	0	0	0	14.6	<70	1952	151	6.1971	0	1	1	0	1	Non-smoker
25508	Male	No	1951-08-18	68	1	3	1	2	3	1	2	4	2	1	Often	1	0	1	0	0	0	0	0	0	0	0	0	0	0	0	0	0	31.2	<70	1951	176	8.41008	0	1	0	0	1	current smoker
25509	Female	No	1955-03-26	64	1	1	0	1	3	3	3	4	4	0	NO	1	0	0	0	0	0	0	0	0	0	0	0	0	1	0	0	0	15.6	<70	1955	159	5.63901	1	1	1	1	1	Non-smoker
25510	Male	Primary school	1954-08-27	65	1	3	1	3	3	2	3	3	3	1	Often	1	1	0	0	0	0	0	0	0	0	0	0	0	1	0	0	0	24.5	<70	1959	157	7.99726	0	2	1	0	2	Non-smoker
25511	Male	Primary school	1955-01-02	64	1	2	1	1	3	2	1	4	2	1	Often	2	0	0	0	0	0	0	0	0	0	0	0	0	0	0	0	0	21.6	<70	1955	155	8.33572	0	0	1	0	0	current smoker
25512	Female	Primary school	1959-07-07	60	1	3	1	2	2	2	2	4	2	0	Often	1	1	0	0	0	0	0	0	0	0	0	0	0	0	0	0	0	11.8	<70	1959	152	4.09431	1	1	1	1	1	Non-smoker
25514	Female	No	1948-01-17	71	1	1	0	1	3	1	3	4	2	0	NO	1	1	0	0	0	0	0	0	0	0	0	0	1	0	0	0	0	9.8	70/79	1948	155.3	6.162	0	2	1	0	2	Non-smoker
25515	Male	Primary school	1949-05-29	70	2	2	1	2	2	2	1	4	3	1	Often	2	0	0	0	0	0	0	0	0	0	0	0	0	0	0	0	0	31.9	70/79	1949	170	7.81016	0	0	0	0	0	Non-smoker
25516	Female	No	1956-04-09	63	1	2	1	2	2	2	4	4	2	0	NO	1	1	0	0	0	0	0	0	0	0	0	0	0	0	0	0	0	15.6	<70	1956	155	5.76365	1	1	1	0	1	Non-smoker
25517	Male	Secondary school or above	1952-12-29	67	1	2	1	2	2	2	4	4	2	1	Often	1	0	0	0	0	0	0	0	0	0	0	0	0	1	0	0	0	24.3	<70	1952	156	6.80844	1	1	1	1	1	current smoker
25518	Male	Primary school	1953-10-22	66	1	2	1	3	3	3	1	4	2	1	Often	1	0	0	0	0	0	0	0	0	0	0	0	0	0	0	0	1	26.9	<70	1953	165	5.93213	1	0	1	1	0	current smoker
25520	Male	Secondary school or above	1959-06-13	60	2	2	1	1	3	2	1	4	2	0	Often	1	1	0	0	0	0	0	0	0	0	0	0	0	0	0	0	0	25.7	<70	1959	163	8.09317	0	1	1	0	1	Non-smoker
25521	Female	No	1954-10-05	65	1	2	1	1	2	2	1	4	2	0	NO	2	0	0	0	0	0	0	0	0	0	0	0	0	0	0	0	0	20.2	<70	1954	153	6.39043	0	0	0	0	0	Non-smoker
25522	Female	No	1953-06-25	66	1	1	0	1	1	3	1	4	1	0	NO	1	1	0	0	0	0	0	0	0	0	0	0	0	0	0	0	0	9.9	<70	1953	151.5	6.09056	0	1	1	0	1	Non-smoker
25524	Male	No	1950-08-11	69	1	2	1	4	3	2	1	4	2	0	Often	1	0	0	0	0	1	0	0	0	0	0	0	0	0	0	0	0	22.7	<70	1950	169	7.52967	0	1	1	0	1	Non-smoker
25525	Female	No	1952-07-27	67	1	2	1	1	3	2	1	4	2	0	Often	1	0	0	0	0	0	0	0	0	0	0	0	0	0	1	0	0	14.1	<70	1952	155	4.44165	1	1	1	1	1	Non-smoker
25526	Female	No	1951-02-11	68	1	2	1	2	3	2	2	4	2	0	NO	1	1	0	0	0	0	0	0	0	0	0	0	0	0	0	0	0	13.7	<70	1951	157	7.42618	0	1	1	0	1	Non-smoker
25527	Male	No	1949-11-02	70	1	3	1	3	3	3	3	4	2	0	Often	2	0	0	0	0	0	0	0	0	0	0	0	0	0	0	0	0	17.6	70/79	1949	166	6.61053	1	0	1	1	0	Non-smoker
25528	Female	No	1956-09-28	63	1	3	1	2	2	2	2	4	2	1	Used to	2	0	0	0	0	0	0	0	0	0	0	0	0	0	0	0	0	10.6	<70	1956	165	8.52592	0	0	1	0	0	Non-smoker
25529	Male	Primary school	1954-08-30	65	1	1	0	1	2	1	3	4	4	0	Often	1	0	0	1	0	1	0	0	0	0	0	0	0	0	0	0	0	23.4	<70	1954	161	7.27591	0	2	1	0	2	Non-smoker
25533	Female	No	1959-09-26	60	1	4	1	2	2	2	2	4	2	0	Often	2	0	0	0	0	0	0	0	0	0	0	0	0	0	0	0	0	18.8	<70	1959	157	7.2074	0	0	0	0	0	Non-smoker
25534	Male	Primary school	1947-08-07	72	1	3	1	3	2	2	2	4	2	1	Often	2	0	0	0	0	0	0	0	0	0	0	0	0	0	0	0	0	17.3	70/79	1947	166.1	8.57857	0	0	1	0	0
25535	Female	No	1952-01-01	67	1	1	0	1	1	3	1	4	2	0	NO	1	0	0	0	0	0	0	0	0	0	0	0	1	1	0	0	0	20	<70	1952	154.8	6.77842	0	2	0	0	2	Non-smoker
25536	Female	No	1954-02-23	65	1	2	1	2	3	1	1	4	3	0	NO	1	0	1	0	0	0	0	0	0	1	0	0	0	1	0	0	0	13.8	<70	1954	149	5.92993	1	3	1	0	3	Non-smoker
25538	Female	Primary school	1946-01-08	73	2	3	1	2	2	2	3	4	3	1	NO	1	1	0	0	0	1	0	0	0	0	0	0	0	0	0	0	0	16.2	70/79	1946	169.5	7.82348	0	2	1	0	2	Non-smoker
25539	Female	No	1950-12-01	69	1	1	0	1	1	2	1	3	3	0	NO	1	0	0	0	0	1	0	1	1	0	0	0	0	1	0	0	0	6.9	<70	1950	148.9	7.27057	0	3	1	0	3	Non-smoker
25540	Male	No	1946-09-28	73	1	4	1	4	4	2	1	4	3	0	Used to	1	0	0	0	0	0	0	0	0	0	0	0	0	0	0	0	0	19	70/79	1946	167.6	7.5659	0	0	1	0	0	current smoker
25541	Female	No	1947-08-16	72	1	2	1	2	2	2	2	4	2	0	NO	1	0	0	0	0	0	0	0	0	0	0	0	0	1	0	0	0	9.4	70/79	1947	150.9	7.58174	0	1	1	0	1	Non-smoker
25542	Male	Primary school	1957-02-11	62	1	2	1	2	3	2	1	4	2	1	Often	2	0	0	0	0	0	0	0	0	0	0	0	0	0	0	0	0	23.1	<70	1957	160	7.94054	0	0	1	0	0	current smoker
25543	Female	No	1934-12-25	85	1	2	1	2	3	2	2	4	1	1	NO	1	0	1	0	0	0	0	0	0	0	0	0	0	0	0	0	0	15.6	>80	1934	166	6.38939	0	1	1	0	1	Non-smoker
25544	Female	Primary school	1954-01-12	65	2	3	1	2	2	2	3	4	3	0	NO	2	0	0	0	0	0	0	0	0	0	0	0	0	0	0	0	0	11	<70	1954	147.9	6.81525	0	0	1	0	0	Non-smoker
25546	Female	Primary school	1945-04-23	74	1	2	1	2	1	1	1	4	2	0	NO	1	1	0	0	0	0	0	0	1	0	0	0	1	0	1	0	0	8.9	70/79	1945	143	6.87865	0	3	1	0	3	Non-smoker
25547	Male	No	1944-11-08	75	1	3	1	2	2	2	2	4	3	1	NO	1	1	0	0	0	0	0	0	0	0	0	0	0	0	0	0	0	19.6	70/79	1944	168	8.24013	0	1	1	0	1	current smoker
25548	Female	No	1957-04-07	62	1	1	0	2	3	2	1	4	2	0	NO	1	1	0	0	0	0	0	0	0	0	0	0	0	0	0	0	0	14.1	<70	1957	161	4.89239	1	1	1	1	1	Non-smoker
25549	Female	Primary school	1942-11-26	77	1	2	1	1	2	3	1	4	2	0	NO	1	1	0	0	1	0	0	0	0	1	0	0	0	0	0	0	0	24.5	70/79	1942	160.9	8.20308	0	3	0	0	3	Non-smoker
25550	Male	Primary school	1944-04-13	75	1	3	1	3	2	1	1	4	3	0	NO	2	0	0	0	0	0	0	0	0	0	0	0	0	0	0	0	0	8.9	70/79	1944	161.7	6.73435	1	0	1	1	0	Non-smoker
25551	Female	Primary school	1946-01-23	73	1	2	1	2	2	2	1	4	3	0	NO	1	0	0	0	0	0	0	0	0	0	0	0	1	0	0	0	0	10.8	70/79	1946	151	8.13578	0	1	1	0	1	Non-smoker
25552	Female		1950-02-27	69	2	3	1	3	3	1	1	4	3	0	NO	2	0	0	0	0	0	0	0	0	0	0	0	0	0	0	0	0	15.8	<70	1950	157.9	5.02796	1	0	1	1	0	Non-smoker
25555	Female	No	1944-02-24	75	1	2	1	2	2	3	2	4	2	0	Often	1	0	1	0	0	0	0	0	0	0	0	0	1	0	0	0	0	10.6	70/79	1944	148.7	5.30117	1	2	1	1	2	Non-smoker
25556	Female	No	1941-01-13	78	1	3	1	3	3	3	2	4	3	0	NO	2	0	0	0	0	0	0	0	0	0	0	0	0	0	0	0	0	12.6	70/79	1941	154.4	5.64207	1	0	1	1	0	Non-smoker
25557	Female	Primary school	1948-05-14	71	2	3	1	3	3	1	1	4	3	0	NO	1	0	0	0	0	0	0	0	0	0	0	0	1	0	0	0	0	15	70/79	1948	153.2	7.58397	0	1	1	0	1	Non-smoker
25559	Male	No	1933-10-14	86	1	3	1	3	3	1	3	3	3	1	NO	1	1	0	0	0	0	0	0	1	0	0	0	0	0	0	0	0	26.5	>80	1993	164.4	7.89274	0	1	1	0	1	Non-smoker
25560	Male		1933-01-06	86	2	3	1	3	3	1	1	4	3	1	NO	1	1	0	1	0	0	0	0	0	0	0	0	0	0	0	0	0	10	>80	1933	149.1	7.66988	0	2	1	0	2	current smoker
25567	Female	No	1940-02-13	79	1	1	0	2	2	2	1	4	2	0	NO	2	0	0	0	0	0	0	0	0	0	0	0	0	0	0	0	0	16	70/79	1940	149.2	7.56209	0	0	1	0	0	Non-smoker
25568	Female	No	1945-06-01	74	2	1	0	1	1	3	1	4	2	0	NO	1	0	0	0	0	0	0	0	0	0	0	0	0	0	0	0	0	9.8	70/79	1945	149.2	7.24238	0	0	1	0	0	Non-smoker
25569	Female	No	1943-03-14	76	2	1	0	3	3	2	3	4	3	0	NO	1	0	0	1	0	0	0	0	0	0	0	0	0	0	0	0	0	8.5	70/79	1943	162.5	6.05076	0	1	1	0	1	Non-smoker
25570	Female	No	1933-10-20	86	1	2	1	2	2	2	1	4	2	0	NO	1	1	1	0	0	0	0	0	0	0	0	0	0	0	0	0	0	15.4	>80	1933	146.8	5.81617	1	2	1	0	2	Non-smoker
25571	Female	No	1947-01-10	72	1	1	0	1	1	2	2	3	3	0	NO	1	1	0	0	0	0	0	0	0	0	0	0	0	0	0	0	0	11.6	70/79	1947	150.4	5.97638	1	1	1	0	1	Non-smoker
25572	Male	No	1938-03-19	81	2	3	1	3	2	2	3	4	2	0	Used to	2	0	0	0	0	0	0	0	0	0	0	0	0	0	0	0	0	16.3	>80	1938	158.2	7.70619	0	0	1	0	0	Ex-smoker
25574	Female	No	1956-08-20	63	1	3	1	2	2	2	2	4	2	0	Often	1	0	1	0	0	0	0	0	0	0	0	0	0	0	0	0	0	15.4	<70	1956	150	5.52515	1	1	1	1	1	Non-smoker
25575	Male	No	1947-02-06	72	1	3	1	2	2	2	2	4	2	0	Used to	1	1	0	1	1	0	0	0	0	0	0	0	0	0	0	0	0	16.2	70/79	1947	158.1	8.62054	0	3	1	0	3	current smoker
25576	Male	Primary school	1948-08-25	71	1	3	1	3	2	2	2	4	2	1	Often	1	1	0	0	0	0	0	0	0	0	0	0	0	0	0	0	0	19.5	70/79	1948	172.8	7.49493	0	1	1	0	1	current smoker
25577	Female	No	1945-08-30	74	1	2	1	2	2	2	1	4	2	0	NO	1	1	1	0	0	0	0	0	0	0	0	0	0	0	0	0	0	4.3	70/79	1945	159.2	6.54115	0	2	1	0	2	Non-smoker
25578	Female	No	1948-04-03	71	1	1	0	1	1	3	4	1	4	0	NO	1	1	0	0	0	0	0	0	0	0	0	0	0	0	0	0	0	18.4	70/79	1948	151.7	8.07843	0	1	0	0	1	Non-smoker
25580	Female	No	1954-09-07	65	2	2	1	2	2	2	3	3	3	0	NO	1	0	0	0	0	0	0	0	0	1	0	0	1	1	0	0	0	14	<70	1954	149.2	6.64988	0	3	1	0	3	Non-smoker
25581	Male	Primary school	1947-09-16	72	2	3	1	3	3	3	3	3	3	0	Often	1	1	0	0	0	0	0	0	0	0	0	0	0	0	0	0	0	26	70/79	1947	163.8	9.5951	0	1	1	0	1	current smoker
25582	Female	No	1955-07-30	64	1	3	1	3	3	3	3	3	3	0	Often	2	0	0	0	0	0	0	0	0	0	0	0	0	0	0	0	0	14	<70	1955	158	7.02052	0	0	1	0	0	Non-smoker
25583	Male	Secondary school or above	1955-05-04	64	1	3	1	2	3	3	2	4	2	1	Often	1	1	0	0	0	0	0	0	0	0	0	0	0	0	0	0	0	25.3	<70	1955	159.7	7.70112	0	1	1	0	1	current smoker
25584	Female	No	1958-05-15	61	1	3	1	3	3	2	2	4	3	0	NO	1	1	0	0	0	0	0	0	0	0	0	0	0	0	0	0	0	10.2	<70	1958	151.1	8.81372	0	1	1	0	1	Non-smoker
25587	Female	No	1940-09-14	79	1	1	0	1	1	2	1	4	4	0	NO	1	0	0	0	0	0	0	0	0	0	0	0	0	1	0	0	0	21	70/79	1940	156.8	3.97209	0	1	0	1	1	Non-smoker
25588	Female	No	1944-04-25	75	1	1	0	1	1	1	1	4	3	0	NO	1	0	0	0	1	0	0	0	0	0	0	0	0	0	0	0	0	7.1	70/79	1944	146.2	6.61004	0	1	1	0	1	Non-smoker
25589	Female	Primary school	1947-08-12	72	2	3	1	3	3	3	3	3	3	0	NO	1	1	0	0	0	0	0	0	0	0	0	0	0	1	1	0	0	17.2	70/79	1947	155	5.27817	1	3	1	1	3	Non-smoker
25590	Female	No	1948-03-31	71	1	1	0	1	1	2	1	4	2	0	NO	1	1	1	0	0	0	0	0	0	0	0	0	0	0	0	0	0	7.8	70/79	1948	149.4	6.28162	0	2	1	0	2	Non-smoker
25591	Male	No	1956-01-22	63	1	2	1	2	2	2	1	4	1	0	Used to	1	0	0	0	1	0	0	0	0	0	0	0	0	0	1	0	0	7.8	<70	1956	170.8	6.75476	1	2	1	1	2	Non-smoker
25592	Male	Primary school	1956-12-30	63	1	2	1	2	3	1	1	4	2	0	Used to	1	1	1	0	0	0	0	0	0	0	0	0	0	0	0	0	0	24.4	<70	1956	177.6	8.22303	0	2	1	0	2	current smoker
25593	Female	Secondary school or above	1958-11-22	61	1	2	1	2	3	1	1	4	2	0	Often	2	0	0	0	0	0	0	0	0	0	0	0	0	0	0	0	0	18.3	<70	1958	164.6	6.17758	0	0	0	0	0	Non-smoker
25594	Male	Secondary school or above	1954-05-29	65	1	2	1	2	3	2	1	4	3	0	Often	1	0	0	0	0	0	0	0	0	0	0	0	0	0	1	0	0	32.3	<70	1954	159.7	8.76985	0	1	0	0	1	Non-smoker
25595	Male	Primary school	1952-01-12	67	1	2	1	1	2	2	2	4	2	1	Often	2	0	0	0	0	0	0	0	0	0	0	0	0	0	0	0	0	28.7	<70	1952	172.7	8.57749	0	0	0	0	0	current smoker
25596	Female	Primary school	1954-03-25	65	1	3	1	2	3	2	2	4	3	0	Often	1	0	1	0	0	0	0	0	0	0	0	0	0	0	0	0	0	8.2	<70	1954	150.3	5.10558	1	1	1	1	1	Non-smoker
25597	Male	Primary school	1952-01-09	67	2	2	1	4	3	2	1	4	2	0	NO	2	0	0	0	0	0	0	0	0	0	0	0	0	0	0	0	0	28.3	<70	1952	163.1	7.26357	0	0	0	0	0	Non-smoker
25598	Male	Secondary school or above	1952-11-15	67	1	3	1	3	3	3	1	4	2	1	NO	1	1	0	0	0	0	0	0	0	0	0	0	0	0	1	0	0	28.9	<70	1952	164.8	8.48806	0	2	0	0	2	current smoker
25599	Female	No	1955-09-18	64	1	3	1	3	3	3	1	4	2	0	NO	2	0	0	0	0	0	0	0	0	0	0	0	0	0	0	0	0	19.1	<70	1955	155.6	5.39907	0	0	0	1	0	Non-smoker
25600	Male	No	1954-11-05	65	1	3	1	3	2	3	2	4	2	0	NO	1	0	0	0	0	1	0	0	0	0	0	0	0	0	0	0	0	20.2	<70	1954	159	6.49695	1	1	1	1	1	current smoker
25601	Male	Primary school	1953-10-24	66	1	2	1	2	3	2	2	4	2	1	Often	1	1	0	0	1	0	0	0	0	0	0	0	0	0	0	0	0	25.8	<70	1953	164.5	7.10107	0	2	1	0	2	current smoker
25602	Female	No	1954-09-30	65	1	1	0	1	1	2	1	3	3	0	NO	1	1	0	0	0	0	0	0	0	0	0	0	0	1	0	0	0	22.5	<70	1954	161	6.20267	0	2	0	0	2	Non-smoker
25603	Female	No	1951-11-03	68	1	2	1	1	2	1	1	4	3	0	NO	1	1	0	0	0	0	0	0	0	0	0	0	0	0	1	0	0	13.9	<70	1951	156	5.23855	1	2	1	1	2	Non-smoker
25604	Female	No	1956-12-18	63	1	2	1	2	3	2	2	4	2	0	NO	1	1	0	0	0	0	0	0	0	0	0	0	0	0	0	0	0	15.7	<70	1956	158	7.23251	0	1	1	0	1	Non-smoker
25605	Male	Primary school	1951-01-02	68	1	3	1	3	3	2	1	4	2	0	NO	1	1	0	0	0	0	0	0	0	1	0	0	0	0	0	0	0	25.6	<70	1951	151	6.91592	1	2	1	1	2	Non-smoker
25606	Male	No	1958-03-18	61	1	2	1	2	2	2	1	4	2	0	Often	1	0	0	0	0	0	0	0	0	0	0	0	1	0	0	0	0	30.4	<70	1958	166	7.36369	0	1	0	0	1	current smoker
25608	Male	No	1954-10-07	65	2	3	1	2	2	2	2	4	3	0	NO	1	1	0	1	0	0	0	0	0	1	0	0	1	1	0	0	0	27.9	<70	1954	157	8.90434	0	5	1	0	3	Non-smoker
25609	Male	No	1931-10-23	88	2	3	1	2	1	2	1	4	2	1	Often	1	1	0	0	0	1	0	0	0	1	0	0	1	0	0	0	0	15	>80	1990	163	7.14967	0	4	1	0	3	Non-smoker
25610	Male	No	1948-11-05	71	2	2	1	2	1	2	1	4	2	0	Often	1	1	0	0	0	0	0	0	0	0	0	0	0	0	1	0	0	18.3	70/79	1948	154	6.91619	1	2	1	1	2	current smoker
25611	Female	No	1957-03-11	62	2	4	1	2	2	2	2	4	2	0	NO	2	0	0	0	0	0	0	0	0	0	0	0	0	0	0	0	0	19.7	<70	1957	157	5.4398	0	0	0	1	0	Non-smoker
25613	Male	No	1947-11-14	72	1	2	1	1	2	2	1	4	2	0	NO	2	0	0	0	0	0	0	0	0	0	0	0	0	0	0	0	0	21.7	70/79	1947	160	7.94981	0	0	1	0	0	current smoker
25617	Male	Secondary school or above	1946-08-11	73	1	3	1	3	2	2	2	4	2	0	NO	1	1	0	0	1	0	0	0	0	0	0	0	0	0	0	0	0	14.7	70/79	1946	153	7.87475	0	2	1	0	2	Non-smoker
25619	Male	Primary school	1955-10-31	64	1	2	1	2	2	2	4	4	2	1	Often	2	0	0	0	0	0	0	0	0	0	0	0	0	0	0	0	0	25.8	<70	1955	166	5.94988	1	0	1	1	0	current smoker
25620	Female	Primary school	1951-05-24	68	1	1	0	1	1	2	1	4	1	0	NO	2	0	0	0	0	0	0	0	0	0	0	0	0	0	0	0	0	16.7	<70	1951	151	6.47498	0	0	1	0	0	Non-smoker
25621	Male	Primary school	1947-11-06	72	1	3	1	2	2	2	2	4	1	0	Used to	1	0	0	0	0	0	0	0	0	0	0	0	0	0	0	0	0	13.9	70/79	1947	153	8.65682	0	0	1	0	0	Ex-smoker
25622	Male	No	1956-12-27	63	1	3	1	2	3	3	3	4	3	0	NO	1	1	0	0	0	0	0	0	0	1	0	0	0	0	0	0	0	28.4	<70	1956	157	7.52701	0	2	0	0	2	Non-smoker
25623	Male	No	1949-08-09	70	1	3	1	3	3	1	1	4	3	0	Used to	1	1	0	0	0	0	0	0	0	0	0	0	0	0	0	0	0	17.9	70/79	1949	165	7.84573	0	1	1	0	1	Ex-smoker
25624	Female	Primary school	1943-09-01	76	1	1	0	1	1	1	1	4	3	0	NO	1	0	1	0	0	0	0	0	0	0	0	0	0	0	0	0	0	11.9	70/79	1943	156	6.62762	0	1	1	0	1	Non-smoker
25625	Female	No	1953-05-30	66	1	2	1	3	2	2	3	4	2	0	NO	1	0	0	0	0	0	0	0	0	0	0	0	0	0	0	0	0	20.2	<70	1953	157	6.74207	0	0	0	0	0	Non-smoker
25626	Female	No	1944-02-21	75	1	1	0	1	1	3	2	4	2	1	Often	2	0	0	0	0	0	0	0	0	0	0	0	0	0	0	0	0	9.4	70/79	1944	157	5.09317	1	0	1	1	0	Non-smoker
25628	Female	No	1956-11-14	63	2	2	1	2	3	2	1	4	2	0	NO	1	0	0	1	0	0	0	0	0	1	0	0	0	0	0	0	0	14.1	<70	1956	147	6.84457	0	2	1	0	2	Non-smoker
25629	Female	No	1948-07-14	71	1	1	0	1	1	3	2	4	2	1	Often	2	0	0	0	0	0	0	0	0	0	0	0	0	0	0	0	0	17.9	70/79	1948	161	6.27146	0	0	1	0	0	Non-smoker
25630	Female	Primary school	1947-03-20	72	1	1	0	1	1	1	1	4	3	0	Often	2	0	0	0	0	0	0	0	0	0	0	0	0	0	0	0	0	13.9	70/79	1947	154	4.45179	1	0	1	1	0	Non-smoker
25633	Female	Primary school	1954-03-28	65	1	3	1	2	3	2	2	4	3	0	NO	2	0	0	0	0	0	0	0	0	0	0	0	0	0	0	0	0	15.9	<70	1954	152	5.43212	1	0	1	1	0	Non-smoker
25636	Male	No	1951-11-13	68	2	1	0	3	3	1	1	4	2	1	Often	1	1	1	0	0	0	0	0	0	0	0	0	0	0	0	0	0	26.9	<70	1951	159	7.18246	0	2	1	0	2	current smoker
25638	Female	No	1952-08-03	67	1	1	0	1	1	2	2	4	2	1	NO	1	1	0	0	0	1	0	0	0	0	0	0	0	0	0	0	0	14.6	<70	1952	154	8.60498	0	2	1	0	2	Non-smoker
25639	Male	No	1947-09-14	72	1	2	1	2	3	1	1	4	2	0	NO	1	1	0	0	0	1	0	0	0	1	0	0	0	1	1	0	0	21	70/79	1947	163	6.53916	1	5	1	1	3	Non-smoker
25640	Male	No	1942-04-08	77	1	2	1	2	2	2	1	4	4	0	Often	1	1	0	0	0	0	0	0	0	0	0	0	0	0	0	0	0	9.9	70/79	1942	162	8.81546	0	1	1	0	1	Non-smoker
25641	Male	Primary school	1942-05-12	77	2	1	0	1	2	2	1	4	2	1	NO	1	1	1	0	0	0	0	0	0	0	0	0	0	0	0	0	0	23.4	70/79	1942	160	6.16675	1	2	1	1	2	current smoker
25643	Male	Primary school	1948-10-12	71	1	2	1	2	2	2	1	4	2	0	NO	1	1	0	0	0	0	0	0	0	0	0	0	0	0	0	0	0	13.9	70/79	1948	163	8.72504	0	1	1	0	1	Non-smoker
25644	Female	No	1955-07-01	64	2	3	1	2	2	1	1	4	3	0	NO	1	1	0	0	0	0	0	0	0	0	0	0	0	0	0	0	0	14.7	<70	1955	154	7.30357	0	1	1	0	1	Non-smoker
25645	Female	No	1955-06-25	64	2	2	1	2	3	2	1	4	2	0	Often	2	0	0	0	0	0	0	0	0	0	0	0	0	0	0	0	0	15.1	<70	1955	160	5.88069	1	0	1	0	0	Non-smoker
25646	Male	Primary school	1953-07-15	66	2	2	1	2	3	2	1	4	2	0	Often	2	0	0	0	0	0	0	0	0	0	0	0	0	0	0	0	0	25.7	<70	1953	165	7.10209	0	0	1	0	0	Ex-smoker
25647	Female	Primary school	1957-08-19	62	2	3	1	2	2	2	1	4	2	0	NO	1	0	0	0	0	0	0	0	0	0	0	0	0	1	0	0	0	14.9	<70	1957	164	6.09901	0	1	1	0	1	Non-smoker
25648	Male	No	1949-02-01	70	1	2	1	2	2	2	1	4	2	1	Often	2	0	0	0	0	0	0	0	0	0	0	0	0	0	0	0	0	20.7	70/79	1949	160	6.53033	1	0	1	1	0	current smoker
25649	Female	No	1948-09-03	71	1	2	1	2	1	2	1	4	3	0	NO	2	0	0	0	0	0	0	0	0	0	0	0	0	0	0	0	0	23.6	70/79	1948	161	8.27432	0	0	0	0	0	Non-smoker
25650	Female	No	1946-08-03	73	1	1	0	1	1	2	1	4	4	0	NO	1	1	0	0	0	0	0	0	0	0	0	0	0	0	0	0	0	12.9	70/79	1946	148	7.37597	0	1	1	0	1	Non-smoker
25651	Female	Primary school	1954-09-09	65	1	2	1	2	2	3	1	3	2	0	Used to	1	0	0	0	0	0	0	0	0	0	0	0	0	0	0	0	0	13.8	<70	1954	149	6.626	0	0	1	0	0	Non-smoker
25652	Female	No	1953-05-06	66	1	2	1	2	2	2	1	3	2	0	Often	1	1	1	0	0	0	0	0	0	0	0	0	0	1	0	0	0	9.6	<70	1953	153	6.44062	0	3	1	0	3	Non-smoker
25653	Male	Primary school	1949-06-23	70	1	4	1	2	2	2	2	4	2	1	Often	2	0	0	0	0	0	0	0	0	0	0	0	0	0	0	0	0	16.9	70/79	1949	164	5.72689	1	0	1	1	0	Non-smoker
25654	Male	Secondary school or above	1946-07-10	73	1	2	1	2	3	2	2	4	2	1	Often	1	0	0	0	0	0	0	0	0	0	0	0	0	0	0	0	0	24.6	70/79	1946	158	5.92007	1	0	1	1	0	Non-smoker
25655	Female	No	1944-08-18	75	1	3	1	2	2	2	3	4	2	0	Used to	1	0	0	0	0	1	0	0	0	0	0	0	0	0	0	0	0	14.6	70/79	1944	150	3.67887	1	1	1	1	1	Non-smoker
25656	Female	No	1959-11-22	60	1	2	1	2	2	3	2	4	2	0	NO	1	0	0	0	0	1	0	0	0	0	0	0	0	0	0	0	0	18.6	<70	1959	157	5.56285	0	1	0	1	1	Non-smoker
25657	Female	No	1959-06-09	60	1	2	1	2	2	3	1	4	2	1	Used to	2	0	0	0	0	0	0	0	0	0	0	0	0	0	0	0	0	24.2	<70	1959	155	6.56232	0	0	0	0	0	Non-smoker
25658	Female	No	1946-01-18	73	1	2	1	1	3	2	1	4	3	0	Often	2	0	0	0	0	0	0	0	0	0	0	0	0	0	0	0	0	4.6	70/79	1946	144	6.24354	0	0	1	0	0	Non-smoker
25659	Male	No	1940-04-07	79	1	3	1	1	3	2	1	4	3	0	Often	1	1	0	0	0	0	0	0	0	0	0	0	0	0	0	0	0	16.1	70/79	1940	153	8.20341	0	1	1	0	1	Ex-smoker
25660	Female	No	1950-12-06	69	1	1	0	1	1	3	1	4	2	1	NO	1	1	0	0	0	1	0	0	0	0	0	0	0	0	0	0	0	14.9	<70	1950	153	9.56741	0	2	1	0	2	Non-smoker
25661	Female	No	1942-03-09	77	1	1	0	1	1	1	1	4	3	0	NO	1	0	0	0	0	0	0	0	0	0	0	0	0	0	0	0	0	7.7	70/79	1942	153	6.57427	0	0	1	0	0	Non-smoker
25662	Female	No	1954-06-08	65	1	1	0	1	1	2	1	4	2	0	NO	1	1	0	0	0	0	0	0	0	0	0	0	0	0	0	0	0	17.2	<70	1954	155	5.91442	1	1	1	0	1	Non-smoker
25663	Female	No	1950-09-10	69	1	2	1	1	2	2	1	4	2	0	NO	1	1	0	0	0	0	0	0	0	0	0	0	0	0	0	0	0	18.5	<70	1950	158.2	7.00242	0	1	0	0	1	Non-smoker
25664	Female	No	1951-01-20	68	1	1	0	1	1	1	1	4	3	0	NO	1	1	0	0	0	0	0	1	0	0	0	0	0	0	0	0	0	25.5	<70	1951	162.1	7.68269	0	2	0	0	2	Non-smoker
25665	Female	No	1951-04-30	68	2	1	0	1	1	3	2	4	3	0	Often	1	1	0	0	0	0	0	0	0	0	0	0	0	0	0	0	0	18.1	<70	1951	150.2	6.73457	0	1	0	0	1	Non-smoker
25667	Female	No	1951-09-07	68	1	2	1	2	2	2	1	4	2	0	NO	2	0	0	0	0	0	0	0	0	0	0	0	0	0	0	0	0	18.3	<70	1951	151.2	5.15901	0	0	0	1	0	Non-smoker
25668	Male	Primary school	1949-08-20	70	2	2	1	2	3	2	2	4	2	1	Often	1	1	0	0	0	0	0	0	0	0	0	0	0	0	0	0	0	21.1	70/79	1949	159	6.25205	1	1	1	1	1	current smoker
25670	Male	Primary school	1945-02-01	74	2	4	1	3	3	3	2	4	3	0	Often	1	1	0	0	0	0	0	0	0	0	0	0	0	0	0	0	0	25.9	70/79	1945	161.8	7.30126	0	1	1	0	1	Ex-smoker
25671	Female	Primary school	1951-10-27	68	1	1	0	1	1	3	1	4	1	0	NO	1	0	0	1	0	0	0	0	0	0	0	0	0	0	0	0	0	14.4	<70	1951	161	9.06465	0	1	1	0	1	Non-smoker
25672	Female	No	1952-05-25	67	1	1	0	2	3	2	1	4	1	0	NO	1	1	0	0	1	0	0	0	0	0	0	0	0	1	1	0	0	15.2	<70	1952	161	6.8101	0	4	1	0	3	Non-smoker
25673	Male	No	1955-10-16	64	1	4	1	2	2	1	4	4	2	1	Used to	1	0	0	1	0	0	0	0	0	0	0	0	1	0	0	0	0	9.9	<70	1955	164	6.43751	1	2	1	1	2	current smoker
25674	Male	No	1946-12-21	73	1	1	0	1	1	2	1	4	2	0	NO	1	0	0	0	0	1	0	0	0	0	0	0	0	0	0	0	0	23.6	70/79	1946	159	6.39403	1	1	1	1	1	Non-smoker
25675	Female	No	1954-05-09	65	1	1	0	1	1	2	1	4	2	0	NO	1	0	0	0	0	0	0	0	0	0	0	0	0	0	0	0	0	15.5	<70	1954	147	7.20946	0	0	1	0	0	Non-smoker
25676	Female	No	1949-05-21	70	1	2	1	1	2	2	2	4	2	0	Used to	1	0	0	1	1	0	0	0	0	0	1	0	0	1	1	0	0	13.9	70/79	1949	139	8.16883	0	4	1	0	3	Non-smoker
25677	Male	Primary school	1948-09-14	71	1	3	1	3	3	2	2	4	3	0	NO	2	0	0	0	0	0	0	0	0	0	0	0	0	0	0	0	0	14.9	70/79	1948	157	5.94612	1	0	1	1	0	current smoker
25678	Female	No	1944-04-01	75	2	1	0	1	1	1	1	4	3	0	NO	1	1	0	0	0	0	0	0	0	0	0	0	0	0	0	0	0	8.9	70/79	1944	150	7.06261	0	1	1	0	1	Non-smoker
25679	Female	No	1949-06-27	70	1	1	0	1	1	2	1	4	2	0	NO	1	0	0	0	0	0	0	0	0	1	0	0	0	0	0	0	0	16.3	70/79	1949	154	6.34101	0	1	1	0	1	Non-smoker
25680	Female	No	1950-01-21	69	1	3	1	2	3	1	4	3	1	0	NO	1	1	0	0	0	0	1	0	0	0	0	0	0	0	1	0	0	20.7	<70	1950	162	4.15599	0	3	0	1	3	Non-smoker
25681	Female	No	1954-01-31	65	1	3	1	3	3	2	1	4	3	0	NO	1	0	0	0	0	0	0	0	0	0	0	0	0	1	0	0	0	20.7	<70	1954	162	6.48641	0	1	0	0	1	Non-smoker
25682	Male	Primary school	1956-01-13	63	1	3	1	3	3	2	2	4	2	0	Often	1	1	0	0	0	0	0	0	0	0	0	0	0	0	1	0	0	23.9	<70	1956	166	6.99524	1	2	1	1	2	Non-smoker
25684	Male	Primary school	1953-09-03	66	1	3	1	3	3	3	2	3	3	1	Often	2	0	0	0	0	0	0	0	0	0	0	0	0	0	0	0	0	15.9	<70	1953	169	6.58329	1	0	1	1	0	current smoker
25685	Male	No	1950-09-27	69	2	2	1	2	3	1	2	4	2	0	Often	1	1	0	0	0	0	0	0	0	0	0	0	0	0	0	0	0	25.9	<70	1950	161	8.78718	0	1	1	0	1	current smoker
25686	Female	Primary school	1947-09-09	72	1	1	0	1	1	1	1	4	3	0	NO	1	1	0	0	0	0	0	0	0	0	0	0	0	0	0	0	0	13.3	70/79	1947	157	6.68023	0	1	1	0	1	Non-smoker
25687	Male	Secondary school or above	1951-05-16	68	1	2	1	2	2	3	2	4	3	0	NO	1	1	0	0	0	0	0	0	0	0	0	0	0	0	1	0	0	23.6	<70	1951	160	8.53092	0	2	1	0	2	current smoker
25688	Male	No	1936-03-13	83	1	2	1	2	2	1	2	4	1	1	Often	1	1	1	0	0	0	0	0	0	0	0	0	0	0	1	0	0	7.9	>80	1936	166	9.43604	0	3	1	0	3	current smoker
25689	Female	No	1948-06-16	71	1	1	0	1	1	2	1	4	2	0	Often	1	0	0	0	0	0	0	0	0	1	0	0	0	1	0	0	0	7.9	70/79	1948	154	7.00352	0	2	1	0	2	Non-smoker
25690	Male	Primary school	1949-02-23	70	1	3	1	2	3	1	1	4	2	0	Often	1	1	0	0	0	0	0	0	0	0	0	0	0	0	1	0	0	15.9	70/79	1949	161	6.49147	1	2	1	1	2	Non-smoker
25691	Male	No	1940-12-22	79	1	3	1	3	3	3	2	4	2	0	Often	1	0	0	0	0	0	0	0	0	0	0	0	0	0	0	0	1	32.3	70/79	1940	166	7.55079	0	0	0	0	0	Non-smoker
25692	Female	No	1943-07-04	76	1	4	1	2	2	2	2	4	2	0	NO	1	1	0	0	0	0	0	0	0	0	0	0	0	0	0	0	0	11.1	70/79	1943	151	5.5883	1	1	1	1	1	Non-smoker
25693	Male	Secondary school or above	1956-08-20	63	1	2	1	2	3	2	4	4	3	0	Often	2	0	0	0	0	0	0	0	0	0	0	0	0	0	0	0	0	27.7	<70	1956	161	8.18565	0	0	1	0	0	Ex-smoker
25694	Female	Primary school	1955-07-15	64	2	1	0	2	2	1	1	4	3	0	Often	1	1	0	0	0	0	0	0	0	0	0	0	1	1	1	0	0	10.7	<70	1955	157	6.55327	0	4	1	0	3	Non-smoker
25695	Male	Secondary school or above	1955-04-08	64	1	2	1	2	3	3	3	3	3	0	Often	1	0	0	0	0	0	0	0	0	1	0	0	0	1	0	0	0	22.3	<70	1955	166	8.30142	0	2	1	0	2	current smoker
25696	Female	Primary school	1958-10-17	61	1	2	1	2	3	3	3	3	3	0	NO	1	1	0	0	0	0	0	0	0	0	0	0	0	0	0	0	0	14.4	<70	1958	152	5.53195	1	1	1	1	1	Non-smoker
25698	Female	No	1950-10-01	69	1	3	1	2	2	2	2	4	2	0	NO	1	1	0	0	1	0	0	0	0	0	0	0	0	0	0	0	0	19.9	<70	1950	155	6.32374	0	2	0	0	2	Non-smoker
25699	Male	Primary school	1944-09-16	75	1	3	1	2	3	1	1	4	3	1	Often	1	1	0	0	0	0	0	0	0	0	0	0	0	0	0	0	0	23.7	70/79	1944	163	7.92497	0	1	1	0	1	Non-smoker
25700	Female	No	1944-04-06	75	1	1	0	1	1	3	1	4	3	0	NO	1	1	0	0	1	0	0	0	0	0	0	0	0	0	1	0	0	16.7	70/79	1944	159	9.76111	0	3	1	0	3	Non-smoker
25701	Male	No	1935-05-13	84	1	2	1	2	2	2	1	4	2	1	NO	1	1	1	0	0	0	0	0	0	1	0	0	0	1	0	0	0	19.2	>80	1935	157	9.91631	0	4	1	0	3	Non-smoker
25702	Male	Secondary school or above	1948-03-01	71	1	3	1	2	3	1	1	4	2	1	Often	1	1	0	0	0	0	0	0	0	0	0	0	0	0	1	0	0	26.6	70/79	1948	174	6.67364	1	2	1	1	2	current smoker
25703	Male	Secondary school or above	1951-10-06	68	2	2	1	2	2	2	2	4	2	0	Often	1	1	0	0	0	0	0	0	0	0	0	0	0	0	0	0	0	36.6	<70	1951	166	8.34417	0	1	0	0	1	Ex-smoker
25704	Male	Primary school	1947-11-24	72	1	4	1	3	1	1	1	4	2	0	Used to	1	1	0	0	0	0	0	0	0	0	0	0	0	0	0	0	0	20.9	70/79	1947	171	7.35587	0	1	1	0	1	Ex-smoker
25705	Female	Primary school	1947-08-20	72	1	2	1	1	1	1	1	4	3	0	NO	1	1	0	0	0	0	0	0	0	1	0	0	0	0	1	0	0	21.9	70/79	1947	154	4.04369	0	3	0	1	3	Non-smoker
25706	Female	No	1943-01-04	76	1	1	0	1	1	1	1	4	2	0	NO	1	0	0	1	0	0	0	0	0	0	0	0	0	0	1	0	0	9	70/79	1943	153	3.82642	1	2	1	1	2	Non-smoker
25707	Female	No	1954-02-09	65	1	2	1	2	3	2	2	4	2	0	Often	1	1	0	0	0	0	0	0	0	0	0	0	0	0	0	0	0	21.3	<70	1954	161	5.91721	0	1	0	0	1	Non-smoker
25708	Female	No	1959-11-07	60	1	2	1	2	2	2	1	4	3	0	NO	1	0	0	0	0	0	0	0	0	1	0	0	0	0	0	0	0	15.1	<70	1959	159	7.80865	0	1	1	0	1	Non-smoker
25709	Female	No	1949-02-14	70	2	2	1	2	2	2	1	4	3	0	NO	1	1	0	1	0	0	0	0	0	0	0	0	1	0	0	0	0	25.3	70/79	1949	162	7.1781	0	3	0	0	3	Non-smoker
25710	Female	No	1954-12-20	65	1	1	0	1	2	3	3	3	3	0	NO	1	1	0	0	0	0	0	0	0	0	0	0	0	0	0	0	0	18.6	<70	1954	155	5.92662	0	1	0	0	1	Non-smoker
25711	Female	No	1946-10-08	73	1	1	0	1	1	2	1	4	2	0	NO	1	1	0	1	0	0	0	0	0	0	0	0	0	1	0	0	0	15.1	70/79	1946	158	6.42097	0	3	1	0	3	Non-smoker
25712	Male	Primary school	1952-01-16	67	1	2	1	2	2	3	2	4	2	0	Often	1	1	0	0	0	0	0	0	0	0	0	0	0	0	0	0	0	25.1	<70	1952	160	6.98126	1	1	1	1	1	current smoker
25713	Female	No	1956-01-16	63	1	1	0	1	1	3	2	4	2	0	NO	1	1	0	0	0	0	0	0	0	0	0	0	0	0	0	0	0	11.9	<70	1956	156	7.3113	0	1	1	0	1	current smoker
25714	Female	No	1959-09-06	60	1	2	1	2	1	1	3	4	2	0	Often	1	0	0	0	0	0	0	0	0	0	0	0	0	0	0	0	0	17.8	<70	1959	147	5.85156	1	0	1	0	0	Non-smoker
25715	Female	No	1945-10-13	74	1	1	0	1	1	1	1	4	1	0	NO	1	1	0	0	0	0	0	0	0	1	0	0	0	1	0	0	0	9.6	70/79	1945	149	5.54342	1	3	1	1	3	Non-smoker
25716	Female	Primary school	1957-10-27	62	1	4	1	2	3	1	1	4	3	0	NO	1	1	0	0	0	0	0	0	0	0	0	0	0	0	0	0	0	20.9	<70	1957	167	7.66895	0	1	0	0	1	Non-smoker
25717	Male	Secondary school or above	1951-10-19	68	1	4	1	2	3	1	1	4	3	0	NO	1	0	0	0	0	0	0	0	0	0	0	0	0	0	0	0	0	23.7	<70	1951	160	8.71149	0	0	1	0	0	Non-smoker
25718	Female	No	1954-08-04	65	1	3	1	3	3	2	4	4	3	0	NO	1	1	0	0	0	0	0	0	0	0	0	0	0	0	1	0	0	11.9	<70	1954	151	6.85066	0	2	1	0	2	Non-smoker
25719	Male	Primary school	1951-10-05	68	1	2	1	2	3	2	2	4	2	1	Often	1	0	0	0	0	0	0	0	0	0	0	0	0	0	1	0	0	22.1	<70	1951	161	6.99244	1	1	1	1	1	current smoker
25720	Female	No	1955-04-17	64	1	1	0	1	2	2	1	4	2	0	NO	1	0	0	0	0	0	0	0	0	0	0	0	0	0	0	0	0	12.9	<70	1955	146	5.69886	1	0	1	1	0	Non-smoker
25721	Male	Primary school	1943-09-24	76	1	2	1	2	2	2	2	2	2	1	Often	1	1	0	0	0	0	0	0	0	0	0	0	0	1	0	0	0	26.4	70/79	1943	162	6.0824	1	2	1	1	2	current smoker
25722	Female	No	1958-04-26	61	1	2	1	1	2	1	1	4	2	0	NO	2	0	0	0	0	0	0	0	0	0	0	0	0	0	0	0	0	15.9	<70	1958	158	6.04503	0	0	1	0	0	Non-smoker
25724	Female	No	1956-11-02	63	1	3	1	3	3	3	3	3	3	0	NO	1	0	0	0	0	0	0	0	0	1	0	0	0	0	1	0	0	25	<70	1956	150	5.43846	0	2	0	1	2	Non-smoker
25725	Female	No	1931-12-02	88	1	2	1	2	2	2	2	3	3	0	NO	1	1	0	1	0	0	0	0	0	1	0	0	0	0	0	0	0	19.3	>80	1931	151	5.74088	0	3	0	0	3	Non-smoker
25726	Female	No	1945-02-05	74	1	3	1	3	3	3	3	3	3	0	NO	1	0	0	0	0	0	0	0	0	0	0	0	0	0	0	0	0	21.8	70/79	1945	159	4.42466	0	0	0	1	0	Non-smoker
25729	Female	No	1944-01-17	75	1	1	0	1	1	1	1	4	2	0	NO	1	1	0	0	0	0	0	0	0	1	0	0	0	0	0	0	0	18.9	70/79	1944	156.9	7.11317	0	2	0	0	2	Non-smoker
25730	Male	Primary school	1950-11-22	69	1	3	1	3	3	3	3	3	3	1	NO	1	0	0	0	0	0	0	0	0	0	0	0	0	1	0	0	0	34.7	<70	1950	160	6.4651	0	1	0	1	1	current smoker
25731	Male	Secondary school or above	1957-02-16	62	1	3	1	3	2	2	1	4	2	1	Often	2	0	0	0	0	0	0	0	0	0	0	0	0	0	0	0	0	38.9	<70	1957	164	7.68783	0	0	0	0	0	current smoker
25732	Male	Secondary school or above	1959-06-25	60	1	2	1	3	3	2	1	4	2	0	Often	2	0	0	0	0	0	0	0	0	0	0	0	0	0	0	0	0	26.9	<70	1959	159	7.42985	0	0	1	0	0	current smoker
25733	Male	No	1956-11-11	63	1	3	1	1	3	1	1	4	1	0	Used to	1	0	0	0	0	1	0	0	0	0	0	0	0	0	0	0	0	38.8	<70	1956	168	7.60114	0	1	0	0	1	Ex-smoker
25734	Female	No	1957-08-14	62	1	2	1	1	2	2	1	4	2	0	NO	1	0	0	0	0	0	0	0	0	0	0	0	0	0	0	0	0	21.9	<70	1957	155	5.34049	0	0	0	1	0	Non-smoker
25735	Male	Primary school	1946-10-13	73	1	2	1	2	3	3	3	3	3	0	NO	1	1	0	0	0	0	0	0	0	0	0	0	0	0	0	0	0	22.9	70/79	1946	164	8.05017	0	1	1	0	1	current smoker
25736	Female	No	1950-05-31	69	1	2	1	2	3	3	3	3	3	0	NO	1	0	0	0	0	0	0	0	0	0	0	0	0	1	0	0	0	13.9	<70	1950	152	7.60255	0	1	1	0	1	Non-smoker
25737	Female	Primary school	1953-09-21	66	1	2	1	2	3	1	1	4	2	0	NO	1	0	0	0	0	0	0	0	0	0	0	0	0	0	1	0	0	19.9	<70	1953	151	4.99167	0	1	0	1	1	Non-smoker
25738	Male	Primary school	1948-11-10	71	1	2	1	2	3	1	1	4	2	1	NO	1	1	0	0	0	1	0	0	0	0	0	0	0	0	0	0	0	28.9	70/79	1948	165	6.69758	0	2	0	1	2	Non-smoker
25739	Male	Primary school	1950-06-23	69	1	3	1	2	2	2	2	4	3	0	Often	1	1	0	0	0	0	0	0	0	0	0	0	0	0	0	0	0	25.9	<70	1950	162	6.69215	1	1	1	1	1	current smoker
25740	Female	No	1947-12-03	72	1	2	1	1	1	1	1	4	1	0	NO	1	0	0	0	0	0	0	0	0	0	0	0	1	0	0	0	0	15.9	70/79	1947	155	4.24072	1	1	1	1	1	Non-smoker
25741	Female	No	1934-05-22	85	1	1	0	1	1	2	1	4	1	0	NO	1	1	0	1	0	0	0	0	0	0	0	0	0	0	0	0	0	16.9	>80	1934	145	5.52298	1	2	1	1	2	Non-smoker
25743	Female	No	1951-11-30	68	1	2	1	2	2	2	2	4	2	1	Often	1	1	0	0	0	0	0	0	0	0	0	0	0	0	0	0	0	19.3	<70	1951	151	7.95258	0	1	0	0	1	Non-smoker
25744	Male	Primary school	1950-10-26	69	2	2	1	1	3	1	1	4	2	1	Often	1	1	0	0	0	0	0	0	0	0	0	0	0	0	0	0	0	15.9	<70	1950	167	7.84963	0	1	1	0	1	Non-smoker
25745	Female	No	1932-03-13	87	1	2	1	2	2	2	1	4	4	0	NO	1	0	0	1	0	0	0	0	0	0	0	0	0	0	0	0	0	9.9	>80	1932	150	5.0885	1	1	1	1	1	Non-smoker
25746	Female	No	1945-06-20	74	1	1	0	1	1	3	1	4	1	0	NO	1	1	1	1	1	0	0	0	0	0	0	0	0	0	0	0	0	26.6	70/79	1945	164	7.0214	0	4	0	0	3	Non-smoker
25747	Female	Primary school	1947-12-11	72	1	1	0	1	1	1	1	4	1	0	NO	1	1	0	0	0	0	0	0	0	1	0	0	0	1	0	0	0	17.9	70/79	1947	155	6.81845	0	3	1	0	3	Non-smoker
25748	Female	Primary school	1950-12-24	69	1	2	1	1	2	2	2	4	4	0	Used to	1	0	0	0	0	0	0	0	1	1	0	0	1	0	0	0	0	21.2	<70	1950	155	9.07604	0	2	0	0	2	Non-smoker
25749	Female	No	1953-02-16	66	1	2	1	2	3	1	2	4	2	0	NO	1	1	0	0	0	0	0	0	0	0	0	0	0	0	0	0	0	19.8	<70	1953	151	6.69589	0	1	0	0	1	Non-smoker
25750	Female	No	1942-01-29	77	1	1	0	2	2	2	1	4	2	0	NO	1	0	0	0	0	0	0	0	0	0	0	0	0	0	0	0	0	13.1	70/79	1942	150	5.72296	1	0	1	0	0	Non-smoker
25751	Female	Secondary school or above	1958-10-24	61	1	2	1	1	1	2	1	4	2	0	NO	1	0	0	0	0	0	0	0	0	0	0	0	0	1	0	0	0	30.1	<70	1958	148	6.22618	0	1	0	0	1	Non-smoker
25752	Male	Primary school	1947-10-29	72	1	4	1	3	3	1	1	4	3	0	Often	1	1	0	0	0	0	0	0	0	0	0	0	0	0	0	0	0	22.6	70/79	1947	160	7.95377	0	1	1	0	1	current smoker
25753	Female	No	1951-08-22	68	1	4	1	2	2	2	2	4	2	0	Often	1	0	0	0	0	1	0	0	0	0	0	0	0	0	0	0	0	25.9	<70	1951	164	7.37934	0	1	0	0	1	Non-smoker
25754	Male	Primary school	1952-01-27	67	2	3	1	2	3	1	3	4	3	1	Often	1	1	0	0	0	0	0	0	0	0	0	0	0	0	0	0	0	41.6	<70	1952	169	8.00927	0	1	0	0	1	Non-smoker
25755	Female	Primary school	1952-04-29	67	2	3	1	2	3	1	3	4	3	0	NO	2	0	0	0	0	0	0	0	0	0	0	0	0	0	0	0	0	24.9	<70	1952	155	7.06968	0	0	0	0	0	Non-smoker
25756	Female	No	1950-02-01	69	1	2	1	2	2	3	1	4	3	0	Often	1	1	0	1	0	0	0	0	0	0	0	0	0	0	0	0	0	19	<70	1950	160	5.84773	0	2	0	0	2	Non-smoker
25757	Male	Primary school	1949-10-11	70	1	2	1	1	2	2	1	4	1	0	Often	2	0	0	0	0	0	0	0	0	0	0	0	0	0	0	0	0	29.1	70/79	1949	169	7.35557	0	0	0	0	0	current smoker
25758	Male	Primary school	1955-11-21	64	1	3	1	2	3	2	1	4	2	1	Often	1	0	0	0	0	1	0	0	0	0	0	0	0	0	0	0	0	32.7	<70	1955	170	6.12251	0	1	0	1	1	current smoker
25759	Female	No	1958-07-11	61	1												0	0	0	0	0	0	0	0	0	0	0	0	0	0	0	0	18.9	<70	1958	153	5.59299	0	0	0	1	0
25760	Female	No	1948-10-29	71	2	2	1	1	3	1	1	4	2	0	NO	1	1	0	0	1	0	0	0	0	0	0	0	0	0	0	0	0	19.9	70/79	1948	161	7.72422	0	2	0	0	2	Non-smoker
25763	Male	Primary school	1953-03-22	66	1	3	1	2	3	3	1	3	1	1	Often	1	1	0	0	0	0	0	0	0	0	0	0	0	0	0	0	0	42.6	<70	1953	174	8.88255	0	1	0	0	1	current smoker
25764	Female	No	1950-04-17	69	1	1	0	1	1	1	1	4	2	0	NO	1	0	0	0	0	0	0	0	0	0	0	0	0	1	1	0	0	11.9	<70	1950	148	5.37038	1	2	1	1	2	Non-smoker
25766	Male	Primary school	1955-11-03	64	1	3	1	3	3	3	1	3	3	0	Often	1	0	0	0	1	0	0	0	0	0	0	0	0	0	0	0	0	26.8	<70	1955	179	6.83405	1	1	1	1	1	current smoker
25768	Male	Primary school	1950-01-02	69	1	3	1	2	3	2	1	4	1	1	NO	1	0	0	1	0	0	0	0	0	0	0	0	0	0	0	0	0	41.6	<70	1950	170	7.59156	0	1	0	0	1	current smoker
25769	Male	No	1943-02-09	76	1	2	1	2	3	1	1	4	3	1	NO	1	1	0	0	0	0	0	0	0	0	0	0	0	0	0	0	0	21.9	70/79	1943	167	5.42374	1	1	1	1	1	current smoker
25770	Male	No	1944-03-24	75	1	1	0	1	1	2	1	4	2	1	Used to	1	1	0	0	0	0	0	0	0	0	0	0	0	0	0	0	0	27	70/79	1944	154	8.53456	0	1	1	0	1	Non-smoker
25771	Female	No	1953-11-24	66	1	3	1	3	2	2	1	4	2	0	NO	1	0	0	0	0	0	0	0	0	0	0	0	0	0	1	0	0	19.4	<70	1953	157	6.09443	0	1	0	0	1	Non-smoker
25772	Male	Primary school	1949-11-27	70	1	2	1	2	2	2	1	4	2	1	Often	2	0	0	0	0	0	0	0	0	0	0	0	0	0	0	0	0	35	70/79	1949	157	6.87584	0	0	0	1	0	current smoker
25773	Female	Primary school	1956-08-26	63	1	2	1	2	2	2	1	4	2	0	NO	1	1	0	0	0	0	0	0	0	0	0	0	0	0	0	0	0	23.6	<70	1956	158	5.1593	0	1	0	1	1	Non-smoker
25774	Female	No	1956-11-04	63	1	1	0	2	2	2	2	3	3	1		1	1	0	0	0	0	0	0	1	1	0	0	0	0	1	0	0	22	<70	1956	153	5.23945	0	3	0	1	3
25775	Male	Secondary school or above	1957-01-02	62	1	2	1	2	2	2	2	3	3	1	Often	1	1	1	0	1	0	0	0	1	1	0	0	0	0	0	0	0	35.2	<70	1957	167	9.20353	0	4	0	0	3	Non-smoker
25776	Male	Primary school	1945-01-02	74	1	3	1	3	3	3	1	4	3	0	Often	1	0	0	0	0	0	0	0	0	0	0	0	0	0	1	0	0	23.9	70/79	1945	166	7.15094	0	1	1	0	1	current smoker
25777	Female	Primary school	1948-10-15	71	1	1	0	2	2	2	1	3	1	0	NO	1	1	1	1	0	0	0	0	0	1	0	0	0	1	0	0	0	16.7	70/79	1948	149.5	7.60701	0	5	1	0	3	Non-smoker
25778	Female	No	1959-05-17	60	2	2	1	2	2	2	2	4	2	0	NO	1	1	1	0	0	0	0	0	0	0	0	0	0	0	0	0	0	23.2	<70	1959	161	7.86108	0	2	0	0	2	Non-smoker
25779	Male	Secondary school or above	1957-06-30	62	1	2	1	2	2	2	1	4	2	0	NO	1	0	0	0	0	0	0	0	0	0	0	0	0	0	0	0	0	32.9	<70	1957	168	7.61543	0	0	0	0	0	current smoker
25780	Female	Primary school	1946-02-26	73	2	1	0	1	1	1	1	4	3	0	NO	1	1	0	0	0	0	0	0	0	0	0	0	0	1	0	0	0	15.1	70/79	1946	148.2	5.49475	1	2	1	1	2	Non-smoker
25781	Female	Primary school	1949-04-15	70	1	3	1	3	3	3	1	4	2	1	NO	1	0	0	0	0	0	0	0	0	0	0	0	0	0	1	0	0	18.6	70/79	1949	157.8	5.23832	0	1	0	1	1	Non-smoker
25782	Male	No	1943-04-26	76	1	4	1	3	2	3	2	4	2	0	NO	1	0	0	1	0	0	0	0	0	0	0	0	0	0	0	0	0	30.8	70/79	1943	159	8.62696	0	1	0	0	1	Non-smoker
25783	Male	Primary school	1946-01-21	73	1	2	1	2	2	3	2	4	3	0	NO	1	1	0	0	0	0	0	0	0	1	0	0	0	0	1	0	0	27.2	70/79	1946	171.2	7.65745	0	3	1	0	3	Non-smoker
25784	Female	No	1950-12-16	69	1	1	0	1	1	1	1	4	3	0	NO	1	1	0	0	0	0	0	0	0	1	0	0	0	0	0	0	0	8	<70	1950	153.2	6.76172	0	2	1	0	2	Non-smoker
25786	Male	No	1943-04-16	76	1	2	1	2	1	2	1	4	2	0	NO	2	0	0	0	0	0	0	0	0	0	0	0	0	0	0	0	0	31.3	70/79	1943	162	8.62961	0	0	0	0	0	Ex-smoker
25787	Female	No	1952-02-03	67	1	1	0	1	1	2	2	4	2	0	NO	1	1	0	1	0	0	0	0	0	0	0	0	0	0	0	0	0	25.5	<70	1952	164.6	7.31391	0	2	0	0	2	Non-smoker
25789	Male	No	1954-07-02	65	1	2	1	2	2	2	1	4	3	0	NO	1	0	0	0	0	0	0	0	0	0	0	0	0	0	1	0	0	41.4	<70	1954	166	6.21453	0	1	0	1	1	Non-smoker
25790	Male	Primary school	1936-01-29	83	2	3	1	2	3	1	1	4	2	0	Often	1	1	0	0	0	0	0	0	0	0	0	0	0	0	0	0	0	36.8	>80	1936	157	7.46027	0	1	0	0	1	Non-smoker
25791	Female	No	1943-12-22	76	1	1	0	1	1	1	1	4	2	0	Often	1	1	0	0	0	0	0	0	0	1	0	0	0	0	0	0	0	18.7	70/79	1943	160.9	6.39917	0	2	0	0	2	Non-smoker
25792	Male	No	1952-04-29	67	1	3	1	2	2	3	2	4	2	0	NO	1	0	0	0	0	0	0	0	0	1	0	0	0	0	0	0	0	29.5	<70	1952	155.5	8.25662	0	1	0	0	1	Non-smoker
25794	Female	No	1952-11-17	67	1	1	0	1	1	2	1	4	1	0	NO	1	1	0	0	0	0	0	0	1	0	0	0	0	0	0	0	0	14.8	<70	1952	158.9	6.24683	0	1	1	0	1	Non-smoker
25795	Male	No	1948-11-06	71	1	3	1	3	3	3	1	3	3	0	NO	1	1	0	0	0	0	0	0	0	0	0	0	0	0	0	0	0	33.6	70/79	1948	157.7	8.31417	0	1	0	0	1	Non-smoker
25799	Female	Primary school	1956-01-05	63	1	1	0	1	2	2	1	4	2	0	NO	1	1	0	0	0	0	0	0	0	0	0	0	0	0	0	0	0	26.3	<70	1956	163.6	5.56246	0	1	0	1	1	Non-smoker
25800	Male	No	1939-12-29	80	1	3	1	3	3	3	3	4	3	1	Often	1	1	0	0	0	0	0	0	0	0	0	0	0	0	0	0	0	28.5	>80	1939	156.5	7.73981	0	1	0	0	1	Non-smoker
25801	Male	Primary school	1957-07-21	62	1	2	1	2	3	1	1	4	3	1	Often	1	1	0	0	0	0	0	0	0	0	0	0	0	0	0	0	0	40	<70	1957	167.4	8.52336	0	1	0	0	1	current smoker
25802	Male	Primary school	1957-11-08	62	1	4	1	2	3	1	1	4	2	0	NO	1	0	0	0	0	0	0	0	0	0	0	0	0	0	0	0	0	36.1	<70	1937	165	6.28527	0	0	0	1	0	current smoker
25803	Female	Primary school	1947-12-02	72	1	4	1	2	3	1	1	4	2	0	Often	1	1	0	0	0	0	0	0	0	0	0	0	0	0	0	0	0	18.6	70/79	1947	160.3	9.56587	0	1	0	0	1	Non-smoker
25804	Male	Primary school	1958-08-22	61	1	3	1	1	2	2	1	4	2	1	Used to	2	0	0	0	0	0	0	0	0	0	0	0	0	0	0	0	0	36.2	<70	1958	166	6.28616	0	0	0	1	0	current smoker
25806	Female	No	1953-10-04	66	2	2	1	2	2	3	2	4	2	0	NO	1	0	1	0	0	0	0	0	0	0	0	0	0	0	1	0	0	22.5	<70	1953	161.4	5.33798	0	2	0	1	2	Non-smoker
25807	Male	Primary school	1949-11-11	70	1	2	1	2	3	2	3	4	2	0	Often	2	0	0	0	0	0	0	0	0	0	0	0	0	0	0	0	0	36.2	70/79	1949	163.1	7.17452	0	0	0	0	0	current smoker
25808	Male	Primary school	1957-06-08	62	1	2	1	3	3	2	1	4	1	0	Often	1	1	0	0	0	0	0	0	0	0	0	0	0	0	0	0	0	39.3	<70	1957	170.2	8.8033	0	1	0	0	1	current smoker
25809	Female	No	1950-07-21	69	1	2	1	2	2	3	2	4	2	0	Often	1	1	0	0	0	0	0	0	0	0	0	0	0	1	0	0	0	27.8	<70	1950	155	6.88144	0	2	0	0	2	Non-smoker
25811	Male	Primary school	1945-10-13	74	1	4	1	4	2	1	3	1	4	0	NO	2	0	0	0	0	0	0	0	0	0	0	0	0	0	0	0	0	34.9	70/79	1945	169.8	7.08622	0	0	0	0	0	current smoker
25812	Male	No	1947-12-11	72	1	4	1	3	2	3	2	4	2	0	NO	1	1	0	0	0	0	0	0	0	0	0	0	0	1	0	0	0	25.7	70/79	1947	168.3	9.14797	0	2	1	0	2	Non-smoker
25814	Male	Primary school	1951-04-25	68	1	3	1	3	3	1	1	4	2	0	Often	1	1	0	0	0	0	0	0	0	0	0	0	0	0	0	0	0	40.2	<70	1951	172.4	7.89529	0	1	0	0	1	Non-smoker
25815	Male	Primary school	1955-01-29	64	1	1	0	1	3	3	4	4	2	1	Often	2	0	0	0	0	0	0	0	0	0	0	0	0	0	0	0	0	29.2	<70	1955	155.6	8.67737	0	0	0	0	0	current smoker
25816	Male	No	1957-08-02	62	1	4	1	2	2	3	2	4	2	0	NO	1	0	0	0	0	0	0	0	0	0	0	0	0	1	0	0	0	26.8	<70	1957	164.5	7.55307	0	1	1	0	1	current smoker
25817	Male	Primary school	1945-11-12	74	1	2	1	3	3	2	1	4	2	1	Used to	1	1	0	0	0	0	0	0	0	0	0	0	0	0	0	0	0	27.4	70/79	1945	169	8.84596	0	1	1	0	1	Ex-smoker
25818	Male	No	1957-07-24	62	1	3	1	3	3	2	2	4	3	1	Often	1	0	0	0	0	0	0	0	0	0	0	0	0	0	0	0	0	40.8	<70	1957	181.7	7.03509	0	0	0	0	0	current smoker
25820	Male	Primary school	1952-03-14	67	1	3	1	3	2	3	1	4	2	1	Often	1	0	0	0	0	0	0	0	0	0	0	0	0	0	0	0	0	42.4	<70	1952	171.5	8.70695	0	0	0	0	0	Ex-smoker
25822	Male	Primary school	1947-12-07	72	1	3	1	2	3	2	1	4	2	0	Used to	1	1	0	0	0	0	0	0	0	0	0	0	0	0	0	0	0	33.2	70/79	1947	166.8	8.27792	0	1	0	0	1	Ex-smoker
25823	Female	No	1955-05-21	64	1	2	1	2	3	1	1	4	3	0	NO	1	0	0	0	0	0	0	0	0	0	0	0	1	0	1	0	0	24.3	<70	1955	157	7.08603	0	2	0	0	2	Non-smoker
25824	Female	No	1956-02-29	63	1	3	1	3	3	3	1	4	3	0	NO	2	0	0	0	0	0	0	0	0	0	0	0	0	0	0	0	0	16.9	<70	1956	155	6.31449	0	0	1	0	0	Non-smoker
25825	Male	No	1954-01-17	65	1	1	0	2	3	1	2	4	2	1	NO	1	0	0	1	0	0	0	0	0	0	0	0	0	0	1	0	0	29.7	<70	1954	164	8.54308	0	2	0	0	2	current smoker
25827	Female	Primary school	1949-01-31	70	1	2	1	2	2	2	1	4	2	0	NO	1	1	0	0	1	0	0	0	0	0	0	0	0	0	0	0	0	15.1	70/79	1949	152	6.93577	0	2	1	0	2	Non-smoker
25828	Female	No	1945-06-17	74	1	2	1	2	2	2	1	4	2	0	NO	1	0	0	0	0	0	0	0	0	0	0	0	0	0	1	0	0	20.3	70/79	1945	154.9	6.10901	0	1	0	0	1	Non-smoker
25830	Male	Primary school	1945-11-23	74	1	2	1	2	3	2	4	2	1	0	NO	1	0	0	0	0	0	0	1	0	0	0	0	0	0	0	0	0	29.7	70/79	1945	170.5	7.32842	0	1	0	0	1	Non-smoker
25832	Male	No	1940-01-21	79	1	4	1	3	2	2	2	4	2	0	Often	1	1	0	0	0	0	0	0	0	0	0	0	0	0	0	0	0	35.2	70/79	1940	164	7.38958	0	1	0	0	1	current smoker
25834	Female	No	1951-10-28	68	1	3	1	2	3	2	1	4	2	0	NO	1	1	0	0	0	0	0	0	0	0	0	0	0	0	0	0	0	11.7	<70	1951	150.5	6.02485	0	1	1	0	1	Non-smoker
25835	Male	Primary school	1946-08-27	73	1	2	1	1	3	1	3	4	2	0	Often	1	1	1	0	1	0	0	0	0	0	0	0	0	0	0	0	0	27.7	70/79	1946	173.2	9.77998	0	3	1	0	3	Ex-smoker
25836	Female	No	1950-11-27	69	1	2	1	1	3	1	1	4	2	0	Often	2	0	0	0	0	0	0	0	0	0	0	0	0	0	0	0	0	13.6	<70	1950	150.7	5.81118	1	0	1	0	0	Non-smoker
25837	Female	No	1935-12-17	84	1	1	0	1	1	2	1	4	1	0	NO	1	1	0	1	0	0	0	0	0	0	0	0	0	0	1	0	0	3.3	>80	1935	146.9	3.98518	1	3	1	1	3	Non-smoker
25838	Female	No	1951-01-24	68	1	2	1	2	3	3	1	3	3	0	NO	1	1	0	0	0	0	0	0	0	0	0	0	0	0	0	0	0	14.7	<70	1951	156.6	5.84412	1	1	1	0	1	Non-smoker
25839	Female	No	1949-06-03	70	2	3	1	3	3	1	1	4	2	0	NO	2	0	0	0	0	0	0	0	0	0	0	0	0	0	0	0	0	19.9	70/79	1949	156.6	4.88187	0	0	0	1	0	Non-smoker
25840	Male	Primary school	1943-09-02	76	1	4	1	3	2	2	2	4	2	0	NO	2	0	0	0	0	0	0	0	0	0	0	0	0	0	0	0	0	21.8	70/79	1943	165	6.59052	1	0	1	1	0	Non-smoker
25841	Male	No	1937-02-05	82	1	3	1	2	3	1	1	4	2	0	NO	1	1	0	0	0	0	0	0	0	0	0	0	0	0	0	0	0	28.3	>80	1937	169.8	6.91379	0	1	0	1	1	Non-smoker
25842	Female	No	1945-05-21	74	1	3	1	2	3	1	1	4	2	0	NO	1	1	1	0	0	0	0	0	0	0	0	0	0	1	1	0	0	9.4	70/79	1945	143.2	6.18159	0	4	1	0	3	Non-smoker
25845	Female	No	1947-03-14	72	2	1	0	1	1	2	1	4	1	0	NO	1	1	1	0	0	0	0	0	0	0	0	0	0	0	0	0	0	10	70/79	1947	144.4	5.17581	1	2	1	1	2	Non-smoker
25846	Female	No	1937-01-22	82	1	1	0	1	1	3	2	4	2	0	NO	2	0	0	0	0	0	0	0	0	0	0	0	0	0	0	0	0	15.4	>80	1937	149	5.53203	1	0	1	1	0	Non-smoker
25847	Female	Primary school	1948-11-15	71	2	3	1	2	2	3	2	4	2	1	NO	1	1	0	0	0	0	0	0	1	0	0	0	0	0	0	0	0	21.7	70/79	1948	158.3	7.63055	0	1	0	0	1	Non-smoker
25848	Female	Primary school	1947-02-17	72	1	3	1	2	2	3	2	4	2	0	NO	1	0	0	0	0	0	0	0	0	0	0	0	1	1	0	0	0	24.1	70/79	1947	154.6	5.71498	0	2	0	0	2	Non-smoker
25849	Male	Primary school	1945-04-04	74	1	3	1	3	3	3	3	4	2	0	NO	1	0	0	0	0	0	0	0	0	0	0	0	0	0	1	0	0	33.2	70/79	1945	166.4	6.4657	0	1	0	1	1	Non-smoker
25850	Female	No	1945-10-22	74	1	2	1	2	2	2	2	3	2	0	NO	1	1	0	0	0	0	0	0	0	0	0	0	0	0	0	0	0	9.7	70/79	1945	156.9	7.19657	0	1	1	0	1	Non-smoker
25851	Male	Primary school	1938-10-21	81	1	2	1	1	2	2	2	3	2	0	Used to	1	0	0	0	0	0	0	0	0	0	0	0	0	0	0	0	0	16.9	>80	1938	158.3	6.27669	1	0	1	1	0	Non-smoker
25852	Female	No	1945-10-06	74	1	1	0	1	1	2	1	4	3	0	NO	1	1	1	0	1	0	0	0	0	0	0	0	1	0	0	0	0	7.9	70/79	1945	153.4	6.68335	0	4	1	0	3	Non-smoker
25854	Female	No	1957-09-07	62	2	1	0	2	3	2	1	4	2	0	NO	1	1	0	0	0	0	0	0	0	0	0	0	0	0	0	0	0	14.1	<70	1957	146.6	8.61608	0	1	1	0	1	Non-smoker
25855	Male	Primary school	1954-10-31	65	1	1	0	2	3	2	1	4	2	0	Often	1	0	0	0	0	1	0	0	0	0	0	0	0	0	0	0	0	39.4	<70	1954	164.8	7.54295	0	1	0	0	1	Non-smoker
25856	Female	No	1953-12-09	66	1	2	1	1	1	2	1	4	2	0	NO	2	0	0	0	0	0	0	0	0	0	0	0	0	0	0	0	0	8.8	<70	1953	151.6	7.7296	0	0	1	0	0	Non-smoker
25857	Female	No	1937-03-25	82	1	1	0	1	1	3	1	4	2	0	NO	1	1	0	0	1	0	0	0	0	0	0	0	0	1	0	0	0	8.1	>80	1937	149.6	4.78708	1	3	1	1	3	Non-smoker
25858	Male	Secondary school or above	1947-03-16	72	1	3	1	3	2	2	1	4	3	0	NO	2	0	0	0	0	0	0	0	0	0	0	0	0	0	0	0	0	38.7	70/79	1947	163.3	8.45983	0	0	0	0	0	Non-smoker
25859	Female	No	1947-10-18	72	1	3	1	2	2	3	2	4	4	0	NO	1	1	0	0	0	0	0	0	0	0	0	0	0	0	0	0	0	19.6	70/79	1947	162.5	5.87659	0	1	0	0	1	Non-smoker
25860	Male	Primary school	1937-08-12	82	1	3	1	2	2	3	2	4	2	0	Often	1	0	0	0	0	0	1	0	0	0	0	0	0	0	0	0	0	20.4	>80	1937	163.3	6.40169	1	1	1	1	1	Ex-smoker
25861	Male	Primary school	1940-09-08	79	1	4	1	2	1	3	2	4	2	0	NO	1	0	0	0	0	1	0	0	0	0	0	0	1	0	0	0	0	31.3	70/79	1940	162	7.96023	0	2	0	0	2	Ex-smoker
25862	Female	No	1948-10-08	71	1	3	1	2	2	3	2	4	2	0	NO	1	1	0	0	0	0	0	0	0	0	0	0	0	0	0	0	0	9.8	70/79	1948	156.5	6.77441	0	1	1	0	1	Non-smoker
25863	Female	Primary school	1948-02-06	71	1	2	1	2	2	2	1	4	2	0	NO	1	1	0	0	0	0	0	0	1	0	0	0	1	0	0	0	0	15	70/79	1948	152.8	7.06044	0	2	1	0	2	Non-smoker
25865	Female	No	1938-03-07	81	1	2	1	2	2	3	1	4	2	0	NO	1	1	0	0	0	0	0	0	0	0	0	0	0	0	1	0	0	11	>80	1938	149	7.27224	0	2	1	0	2	Non-smoker
25866	Female	Primary school	1959-11-01	60	1	3	1	2	3	3	1	4	2	0	NO	1	1	0	1	0	0	0	0	0	0	0	0	0	0	0	0	0	21.8	<70	1959	157.5	8.42064	0	2	0	0	2	Non-smoker
25867	Female	No	1951-03-03	68	1	2	1	2	3	2	1	4	2	0	NO	1	1	0	0	0	0	0	0	0	0	0	0	0	0	0	0	0	21.2	<70	1951	152.8	6.96427	0	1	0	0	1	Non-smoker
25870	Male	Secondary school or above	1951-04-22	68	2	3	1	4	2	2	1	4	3	0	Used to	1	0	0	0	0	0	0	0	0	0	0	0	0	0	0	0	0	39	<70	1951	159.5	8.66847	0	0	0	0	0	Ex-smoker
25871	Male	Primary school	1954-09-11	65	1	3	1	2	2	3	2	4	2	0	NO	1	0	0	0	0	0	0	0	0	0	0	0	0	0	0	0	0	39	<70	1954	163.9	6.79411	0	0	0	1	0	Non-smoker
25875	Female	No	1946-03-28	73	1	1	0	2	1	2	1	4	2	0	NO	1	1	0	1	0	0	0	0	0	0	0	0	0	0	1	0	0	24	70/79	1946	149.3	6.20875	0	3	0	0	3	Non-smoker
25876	Male	No	1944-12-10	75	1	3	1	3	1	1	1	4	2	0	NO	1	0	0	1	0	1	0	0	0	0	0	0	0	0	0	0	0	30.6	70/79	1944	161	8.25645	0	2	0	0	2	Non-smoker
25877	Female	No	1950-07-16	69	1	1	0	1	1	1	1	4	2	0	NO	1	1	0	0	0	0	0	0	0	0	0	0	0	0	1	0	0	13.8	<70	1950	159	5.92369	1	2	1	0	2	Non-smoker
25879	Male	No	1940-08-16	79	2	4	1	2	3	1	3	4	3	0	NO	1	1	0	0	1	1	0	0	0	0	0	0	0	0	0	0	0	22	70/79	1940	150.9	8.23726	0	3	1	0	3	Non-smoker
25880	Female	Primary school	1952-11-15	67	2	3	1	2	3	1	4	4	3	0	NO	1	1	1	0	0	0	0	0	0	0	0	0	0	0	0	0	0	24.9	<70	1952	169.9	7.66691	0	2	0	0	2	Non-smoker
25881	Male	Primary school	1947-07-17	72	2	3	1	2	3	1	4	4	3	0	NO	1	1	0	0	0	0	0	0	0	0	0	0	0	0	0	0	0	36.4	70/79	1947	174.3	8.36028	0	1	0	0	1	Non-smoker
25882	Male	Primary school	1959-11-20	60	1	2	1	2	2	3	2	4	2	0	NO	1	1	1	0	0	0	0	1	0	0	0	0	0	0	0	0	0	29.8	<70	1959	165.3	7.99664	0	3	0	0	3	Non-smoker
25883	Female	No	1957-09-01	62	1	3	1	2	3	1	1	4	2	0	NO	1	1	0	0	0	0	0	0	0	0	0	0	0	0	0	0	0	16	<70	1957	146.5	5.64414	1	1	1	1	1	Non-smoker
25884	Male	Primary school	1954-10-24	65	1	4	1	2	4	2	4	4	2	0	NO	1	1	0	0	0	0	0	0	0	0	0	0	0	0	0	0	0	41.2	<70	1954	170.9	8.11752	0	1	0	0	1	Non-smoker
25885	Female	No	1955-04-05	64	1	1	0	1	1	3	3	4	2	0	NO	1	1	0	0	0	0	0	0	0	0	0	0	0	0	0	0	0	19.1	<70	1955	162.2	4.80538	0	1	0	1	1	Non-smoker
25886	Female	No	1955-04-16	64	1	3	1	2	2	3	2	4	2	0	NO	1	0	1	0	0	0	0	0	0	0	0	0	0	0	0	0	0	22	<70	1955	161	7.51383	0	1	0	0	1	Non-smoker
25887	Male	Primary school	1955-12-13	64	1	3	1	3	3	2	2	4	3	0	Often	1	1	0	0	0	0	0	0	0	0	0	0	0	0	0	0	0	25.4	<70	1955	165.7	8.18734	0	1	1	0	1	Non-smoker
25889	Female	Primary school	1950-05-18	69	1	3	1	2	3	2	1	4	2	0	Often	1	1	0	0	0	0	0	0	0	0	0	0	0	0	0	0	0	16.7	<70	1950	150.2	5.75012	1	1	1	0	1	Non-smoker
25890	Female	Primary school	1957-10-27	62	2	2	1	2	2	3	2	4	2	0	NO	1	1	0	0	0	0	0	0	0	0	0	0	0	0	0	0	0	19.7	<70	1957	163.8	7.06652	0	1	0	0	1	Non-smoker
25891	Female	Secondary school or above	1959-09-01	60	1	2	1	2	2	2	2	4	2	0	NO	1	0	0	0	1	0	0	0	0	0	0	0	0	0	0	0	0	23	<70	1959	164.2	5.18661	0	1	0	1	1	Non-smoker
25892	Female	No	1944-11-25	75	1	2	1	2	2	3	1	4	2	0	Often	1	1	0	0	0	0	0	0	0	0	0	0	0	0	0	0	0	13.5	70/79	1944	151.9	5.22393	1	1	1	1	1	Non-smoker
25894	Male	Primary school	1949-10-31	70	1	3	1	2	3	1	1	4	2	0	NO	1	0	0	0	0	0	0	0	0	0	0	0	1	1	0	0	0	27.1	70/79	1949	169.4	6.666	1	2	1	1	2	Non-smoker
25897	Male	Primary school	1947-11-13	72	1	3	1	2	3	2	1	4	2	0	Often	1	0	0	0	0	1	0	0	0	0	0	0	0	0	0	0	0	29.8	70/79	1947	172	8.07909	0	1	0	0	1	Non-smoker
25898	Male	Secondary school or above	1957-08-06	62	2	2	1	2	3	2	2	4	2	1	NO	1	1	0	0	0	0	0	0	0	0	0	0	0	0	0	0	0	42.2	<70	1957	167	8.52349	0	1	0	0	1	Ex-smoker
25899	Female	No	1955-09-23	64	1	3	1	2	3	3	3	4	3	1	Often	1	0	0	0	0	0	0	0	0	0	0	0	0	0	0	0	0	17.1	<70	1955	156	6.56674	0	0	1	0	0	Non-smoker
25901	Male		1946-06-03	73	1	2	1	1	2	2	2	4	2	0	NO	1	1	0	0	0	0	0	0	1	0	0	0	0	0	0	0	0	36.7	70/79	1946	164	8.77958	0	1	0	0	1	Non-smoker
25902	Female		1952-05-29	67	1	2	1	2	2	2	2	4	2	0	Often	1	1	0	0	0	0	0	0	0	0	0	0	0	0	0	0	0	11.1	<70	1952	159	5.21133	1	1	1	1	1	Non-smoker
25903	Male	Primary school	1950-02-06	69	1	2	1	2	3	2	2	4	2	0	NO	1	1	0	0	0	0	0	0	0	0	0	0	0	0	0	0	0	35.3	<70	1950	172	8.26592	0	1	0	0	1	Non-smoker
25904	Female	Primary school	1955-01-08	64	1	1	0	2	1	1	2	4	2	0	NO	2	0	0	0	0	0	0	0	0	0	0	0	0	0	0	0	0	18.6	<70	1955	161	6.74422	0	0	0	0	0	Non-smoker
25906	Male	Primary school	1941-10-19	78	2	1	0	1	1	3	1	4	2	1	Often	1	0	1	0	0	1	0	0	0	0	0	0	0	0	0	0	0	30.4	70/79	1941	163	7.31821	0	2	0	0	2	Ex-smoker
25907	Female	Secondary school or above	1950-11-06	69	1	2	1	3	3	3	3	4	3	1	NO	1	0	0	0	0	0	0	0	0	1	0	0	0	0	0	0	0	16.6	<70	1950	151	6.01359	0	1	1	0	1	Non-smoker
25908	Female	Primary school	1945-10-30	74	1	2	1	2	2	2	3	4	3	1	NO	1	1	0	0	0	0	0	0	0	0	0	0	0	0	0	0	0	18.2	70/79	1945	160	6.4338	0	1	0	0	1	Non-smoker
25910	Female	Primary school	1950-04-10	69	2	2	1	1	2	2	1	4	3	0	NO	1	1	0	0	0	0	0	0	0	0	0	0	0	0	0	0	0	29.2	<70	1950	163	6.48149	0	1	0	0	1	Non-smoker
25911	Female	Primary school	1956-12-31	63	1	2	1	2	1	3	3	4	3	0	NO	1	1	0	0	0	0	0	0	0	0	0	0	0	0	0	0	0	22.9	<70	1956	159	4.91123	0	1	0	1	1	Non-smoker
25912	Female	Primary school	1957-08-25	62	1	2	1	3	3	2	2	4	3	0	NO	1	1	0	1	0	0	0	0	0	0	0	0	0	0	0	0	0	19.2	<70	1957	166	6.99633	0	2	0	0	2	Non-smoker
25913	Male	Primary school	1954-07-31	65	1	3	1	2	3	2	1	4	2	1	Used to	1	1	0	0	0	0	0	0	0	0	0	0	0	0	0	0	0	35.8	<70	1954	164	7.91099	0	1	0	0	1	Ex-smoker
25914	Male	Secondary school or above	1954-09-16	65	1	1	0	3	3	2	1	4	2	1	Often	1	1	0	0	0	0	0	0	0	0	0	0	0	0	0	0	0	39.1	<70	1954	159	6.43244	0	1	0	1	1	Ex-smoker
25915	Male	Secondary school or above	1956-08-02	63	1	3	1	1	3	2	2	4	2	1	NO	1	1	0	0	0	0	0	0	0	0	0	0	0	0	0	0	0	29.8	<70	1956	157	8.52636	0	1	0	0	1	current smoker
25916	Female	Secondary school or above	1958-08-06	61	1	3	1	3	3	3	3	4	3	0	NO	1	1	0	0	0	1	0	0	0	0	0	0	0	0	0	0	0	20.1	<70	1958	147	4.83762	0	2	0	1	2	Non-smoker
25917	Male	Primary school	1950-05-13	69	1	2	1	3	3	3	3	4	2	1	Often	1	0	0	0	0	0	0	0	0	0	0	0	0	0	0	0	0	15.6	<70	1950	158	7.86515	0	0	1	0	0	Non-smoker
25918	Female	Primary school	1951-09-13	68	1	2	1	3	3	3	1	4	2	0	NO	1	1	0	1	0	0	0	0	0	0	0	0	0	0	0	0	0	14.7	<70	1951	151	8.05066	0	2	1	0	2	Non-smoker
25919	Male	No	1954-01-26	65	1	2	1	2	2	1	2	4	2	1	Often	1	1	1	0	0	0	0	0	0	0	0	0	0	0	0	0	0	29.3	<70	1954	163	7.59259	0	2	0	0	2	Ex-smoker
25920	Female	No	1957-09-15	62	1	2	1	2	2	2	2	4	3	0	Often	2	0	0	0	0	0	0	0	0	0	0	0	0	0	0	0	0	20.1	<70	1957	152	6.914	0	0	0	0	0	Non-smoker
25921	Female	No	1952-06-11	67	1	3	1	2	3	2	1	4	2	0	NO	1	1	0	0	0	0	0	0	0	1	0	0	0	0	1	0	0	11.5	<70	1952	154	6.25105	0	3	1	0	3	Non-smoker
25922	Female	No	1958-10-11	61	1	1	0	2	3	1	2	4	2	0	NO	2	0	0	0	0	0	0	0	0	0	0	0	0	0	0	0	0	21.8	<70	1958	165	5.92163	0	0	0	0	0	Non-smoker
25923	Male	No	1953-11-16	66	1	1	0	1	2	1	1	4	2	0	NO	1	1	1	0	0	0	0	0	0	0	0	0	0	0	1	0	0	18.9	<70	1953	157	8.42679	0	3	1	0	3	Non-smoker
25924	Female	No	1947-06-13	72	1	3	1	2	3	2	1	4	2	0	NO	1	0	0	0	0	0	0	0	0	0	0	0	1	1	0	0	0	18.1	70/79	1947	156	8.88104	0	2	0	0	2	Non-smoker
25925	Male	Primary school	1944-11-05	75	1	3	1	2	3	1	1	4	2	0	Often	1	1	1	0	0	0	0	0	0	0	0	0	0	1	0	0	0	36.2	70/79	1944	163	9.15154	0	3	0	0	3	current smoker
25926	Female	No	1955-03-21	64	1	4	1	2	2	3	2	4	2	0	Often	1	0	0	0	0	0	0	0	0	0	0	0	0	0	0	0	0	14.1	<70	1955	159	5.63836	1	0	1	1	0	Non-smoker
25927	Male	Primary school			1	3	1	2	2	3	2	4	2	0	Often	1	1	0	0	0	0	0	0	0	0	0	0	0	0	0	0	0	29.7		1950	160	7.04646	0	1	0	0	1	Ex-smoker
25928	Male	No	1938-10-19	81	1	2	1	2	2	3	3	3	3	0	NO	1	1	0	1	0	0	0	0	1	0	0	0	0	0	1	0	0	22.6	>80	1938	163	8.12367	0	3	1	0	3	Non-smoker
25929	Female	Primary school	1946-11-26	73	1	3	1	2	2	3	2	4	4	0	NO	1	1	1	0	0	1	0	0	0	0	0	0	0	0	0	0	0	9	70/79	1946	149	7.15124	0	3	1	0	3	Non-smoker
25930	Male	Primary school	1942-07-25	77	1	3	1	3	3	3	3	3	3	0	Used to	2	0	0	0	0	0	0	0	0	0	0	0	0	0	0	0	0	32	70/79	1942	167	5.97483	0	0	0	1	0	Ex-smoker
25932	Male	No	1936-04-15	83	2	1	0	1	1	1	2	4	2	0	Often	1	1	0	0	0	0	0	0	0	0	0	0	0	0	0	0	0	27.8	>80	1936	162	8.85867	0	1	1	0	1	Non-smoker
25933	Male	Primary school	1939-01-12	80	1	1	0	3	3	3	1	3	2	1	NO	1	1	0	0	0	0	0	0	0	0	0	0	0	0	0	0	0	13.6	>80	1939	164	6.13695	1	1	1	1	1	Non-smoker
25934	Female	No	1941-09-22	78	1	3	1	3	2	3	1	4	3	0	Often	1	0	0	1	0	0	0	0	0	0	0	0	0	0	0	0	0	13.5	70/79	1941	159	7.56721	0	1	1	0	1	current smoker
25935	Female	No	1951-09-09	68	1	3	1	3	3	2	1	4	3	0	NO	1	1	0	1	0	0	0	1	0	0	0	0	0	0	0	0	0	18.8	<70	1951	162	6.24722	0	3	0	0	3	Non-smoker
25936	Female	No	1959-06-10	60	1	3	1	3	3	1	1	4	2	0	NO	1	1	0	0	0	0	0	0	0	0	0	0	0	0	0	0	0	26.7	<70	1959	161	7.49464	0	1	0	0	1	Non-smoker
25938	Female	No	1954-08-02	65	1	3	1	3	3	3	1	4	2	0	NO	2	0	0	0	0	0	0	0	0	0	0	0	0	0	0	0	0	23.8	<70	1954	165	5.43478	0	0	0	1	0	Non-smoker
25939	Female	No	1945-05-14	74	1	2	1	2	3	2	1	4	2	0	NO	1	1	0	0	0	0	0	0	0	0	0	0	1	0	1	0	0	9.6	70/79	1945	146	5.41495	1	3	1	1	3	Non-smoker
25940	Male	No	1950-01-15	69	1	1	0	2	2	2	2	4	2	0	NO	1	0	0	0	0	0	0	0	0	0	0	0	0	0	0	0	0	19	<70	1950	156	6.82983	1	0	1	1	0	Non-smoker
25941	Female	No	1957-08-27	62	1	2	1	2	2	2	2	4	2	0	NO	1	1	0	0	0	0	0	0	0	0	0	0	0	0	0	0	0	27.6	<70	1957	150	6.87915	0	1	0	0	1	Non-smoker
25942	Male	Primary school	1949-10-11	70	1	3	1	2	2	3	2	4	2	1	NO	1	0	0	0	0	0	0	0	0	1	0	0	0	0	0	0	0	31.5	70/79	1949	166	8.10573	0	1	0	0	1	current smoker
25943	Female	Primary school	1950-01-12	69	1	2	1	2	2	2	2	4	2	0	NO	2	0	0	0	0	0	0	0	0	0	0	0	0	0	0	0	0	12.9	<70	1950	144	6.92289	0	0	1	0	0	Non-smoker
25944	Female	Secondary school or above	1979-10-24	40	2	2	1	2	2	2	3	3	3	0	NO	2	0	0	0	0	0	0	0	0	0	0	0	0	0	0	0	0	25.7	<70	1979	166	5.96584	0	0	0	0	0	Non-smoker
25945	Male	No	1929-02-14	90	1	3	1	2	1	1	1	4	3	0	NO	1	1	0	0	0	0	0	0	0	0	0	0	0	0	0	0	0	25.6	>80	1929	158	6.76382	1	1	1	1	1	current smoker
25946	Female	No	1952-01-23	67	1	3	1	3	3	2	1	4	2	0	NO	1	0	0	0	0	0	0	0	0	0	0	0	0	0	1	0	0	18.1	<70	1952	150	6.29265	0	1	0	0	1	Non-smoker
25947	Male	No	1954-07-01	65	1	1	0	3	2	1	2	4	2	0	NO	1	1	0	1	0	0	0	0	0	0	0	0	0	0	0	0	0	42.4	<70	1954	177.7	8.28489	0	2	0	0	2	Non-smoker
25948	Female	No	1958-09-19	61	1	1	0	2	3	1	2	4	2	0	NO	1	1	0	0	0	0	0	0	0	0	0	0	0	0	0	0	0	22.4	<70	1958	162.5	6.66576	0	1	0	0	1	Non-smoker
25949	Female	Primary school	1957-05-05	62	1	1	0	1	3	2	2	4	4	0	NO	1	1	0	0	0	1	0	0	0	0	0	0	0	0	0	0	0	28.3	<70	1957	163	7.38458	0	2	0	0	2	Non-smoker
25950	Male	Secondary school or above	1947-10-20	72	1	2	1	2	2	3	2	4	3	0	Often	2	0	0	0	0	0	0	0	0	0	0	0	0	0	0	0	0	23.3	70/79	1947	164	5.87493	1	0	1	1	0	Non-smoker
25951	Female	No	1942-10-09	77	1	1	0	1	1	2	1	4	2	0	NO	1	1	0	0	0	0	0	0	0	0	0	0	0	0	0	0	0	21.2	70/79	1942	145.9	6.08003	0	1	0	0	1	Non-smoker
25952	Male	Primary school	1948-11-14	71	1	2	1	1	3	1	1	4	2	0	NO	1	1	0	1	0	0	0	0	0	0	0	0	0	0	1	0	0	29.4	70/79	1948	153.5	10.2144	0	3	0	0	3	Non-smoker
25953	Female	No	1949-04-09	70	1	3	1	2	3	2	4	4	2	0	NO	1	1	1	1	0	0	0	0	0	0	0	0	0	0	0	0	0	12.6	70/79	1949	163	9.54236	0	3	1	0	3	Non-smoker
25954	Male	Primary school	1934-01-25	85	2	3	1	3	3	3	2	4	2	1	Often	2	0	0	0	0	0	0	0	0	0	0	0	0	0	0	0	0	12.4	>80	1934	167	8.10668	0	0	1	0	0	Non-smoker
25955	Male	Primary school	1947-11-23	72	1	3	1	2	3	2	1	4	2	0	Often	1	0	0	0	0	0	0	0	0	0	0	0	0	0	0	0	0	33.4	70/79	1947	163.9	6.79181	0	0	0	1	0	current smoker
25957	Female	Primary school	1946-10-25	73	1	3	1	3	3	3	2	4	3	0	Often	2	0	0	0	0	0	0	0	0	0	0	0	0	0	0	0	0	30.2	70/79	1946	178.5	8.17138	0	0	0	0	0	Non-smoker
25959	Female	No	1943-08-31	76	1	1	0	1	1	2	1	4	2	0	NO	4	0	0	0	0	0	0	0	0	0	0	0	0	0	0	0	0	16.5	70/79	1943	162.4	6.94216	0	0	1	0	0	Non-smoker
25960	Female	Secondary school or above	1947-01-11	72	1	1	0	1	1	2	1	4	2	0	NO	1	1	1	0	0	0	0	0	0	0	0	0	0	0	0	0	0	23.1	70/79	1947	152.6	7.16867	0	2	0	0	2	Non-smoker
25961	Female	No	1944-07-14	75	1	1	0	1	1	2	1	4	2	0	NO	1	1	0	0	0	0	0	0	0	0	0	0	0	0	0	0	0	19.6	70/79	1944	153.8	5.95389	0	1	0	0	1	Non-smoker
25962	Male	No	1940-10-06	79	1	1	0	2	3	3	2	4	3	1	Often	1	1	0	0	0	0	0	0	0	0	0	0	0	1	0	0	0	31	70/79	1940	177.3	7.56397	0	2	0	0	2	Non-smoker
25963	Male	Primary school	1949-10-31	70	1	3	1	2	3	2	1	4	3	0	Often	4	1	1	0	0	0	0	0	0	0	0	0	0	0	0	0	0	46.6	70/79	1949	179.8	8.73553	0	2	0	0	2	current smoker
25964	Female	No	1946-01-19	73	1	2	1	2	3	1	3	4	1	0	NO	1	1	1	0	0	0	0	0	0	0	0	0	0	0	0	0	0	21.3	70/79	1946	151.4	6.6417	0	2	0	0	2	Non-smoker
25965	Female	Primary school	1934-02-02	85	1	3	1	2	3	2	3	4	3	0	Often	1	1	1	0	0	0	0	0	0	0	0	0	0	0	0	0	0	19.6	>80	1934	160	7.76053	0	2	0	0	2	current smoker
25966	Female	Primary school	1942-11-17	77	1	2	1	1	2	2	1	4	2	0	NO	1	1	0	1	0	0	0	0	0	0	0	0	0	0	0	0	0	19.5	70/79	1942	150	5.32378	0	2	0	1	2	Non-smoker
25968	Female	Primary school	1946-02-05	73	1	1	0	1	1	2	1	4	2	0	NO	1	1	1	0	0	0	0	0	0	0	0	0	0	0	0	0	0	18.6	70/79	1946	155.6	7.5954	0	2	0	0	2	Non-smoker
25969	Male	No	1943-11-19	76	1	3	1	3	3	2	1	4	2	1	Often	1	1	0	0	0	0	0	0	0	0	0	0	0	0	0	0	0	26	70/79	1943	167.8	9.13549	0	1	1	0	1	current smoker
25970	Female	Primary school	1946-11-08	73	1	3	1	3	3	3	2	4	2	0	NO	1	1	0	0	0	0	0	0	0	0	0	0	0	0	0	0	0	16.3	70/79	1946	156.5	6.31966	0	1	1	0	1	Non-smoker
25971	Male	Primary school	1942-12-02	77	1	2	1	2	2	2	1	4	2	1	Often	2	0	0	0	0	0	0	0	0	0	0	0	0	0	0	0	0	34.8	70/79	1942	179.8	6.96413	0	0	0	1	0	current smoker
25972	Female	No	1947-08-02	72	1	1	0	1	1	2	2	4	2	0	NO	1	1	0	0	0	0	0	0	0	0	0	0	0	1	0	0	0	19.5	70/79	1947	153.9	6.83244	0	2	0	0	2	Non-smoker
25973	Male	No	1943-05-18	76	1	3	1	1	3	1	1	4	3	1	NO	1	0	0	0	0	0	0	0	0	0	0	0	0	1	0	0	0	30	70/79	1943	162.8	8.42016	0	1	0	0	1	current smoker
25974	Female	No	1948-12-04	71	1	3	1	3	3	2	1	4	2	0	NO	1	1	0	0	1	0	0	0	0	0	0	0	0	0	1	0	0	23.2	70/79	1948	149.9	7.6182	0	3	0	0	3	Non-smoker
25976	Male	Primary school	1947-02-12	72	1	2	1	3	3	1	4	4	2	0	NO	4	0	0	0	0	1	0	0	0	0	0	0	0	0	0	0	0	14.8	70/79	1947	154.6	9.65641	0	1	1	0	1	Ex-smoker
25977	Male	Primary school	1944-11-26	75	1	2	1	2	3	3	2	4	2	1	Often	1	1	0	0	0	0	0	0	0	0	0	0	0	1	0	0	0	29	70/79	1944	161.4	7.08819	0	2	0	0	2	current smoker
25978	Female	No	1946-08-30	73		2	1	1	2	1	1	4	2	0	NO	1	1	1	0	0	0	0	0	0	0	0	0	0	0	0	0	0	16	70/79	1946	147.3	6.17354	0	2	1	0	2	Non-smoker
25979	Female	Primary school	1947-09-27	72	1	1	0	1	1	2	2	4	1	0	Often	4	0	0	0	0	0	0	0	0	1	0	0	0	0	0	0	0	17.7	70/79	1947	156.9	6.43235	0	1	1	0	1	Non-smoker
25980	Male	Primary school	1942-09-12	77	1	2	1	2	2	2	1	4	2	0	Used to	1	1	0	0	0	0	0	0	0	0	0	0	0	0	0	0	0	29.7	70/79	1942	159.5	7.63241	0	1	0	0	1	Ex-smoker
25982	Female	No	1948-09-06	71	1	2	1	2	3	1	3	1	2	0	NO	1	1	0	0	0	0	0	0	0	0	0	0	0	1	0	0	0	24.5	70/79	1948	153.2	8.15411	0	2	0	0	2	Non-smoker
25983	Male	No	1945-05-10	74	1	2	1	1	1	2	1	4	1	0	NO	1	1	0	0	0	0	0	0	0	0	0	0	1	0	1	0	0	27.2	70/79	1945	162.5	6.27472	1	3	1	1	3	Ex-smoker
25984	Male	Primary school	1946-02-03	73	1	2	1	2	3	2	4	4	2	0	Often	2	0	0	0	0	0	0	0	0	0	0	0	0	0	0	0	0	26.9	70/79	1946	166.2	6.37912	1	0	1	1	0	Non-smoker
25985	Female	No	1944-09-17	75	1	3	1	2	3	2	1	4	3	0	NO	1	1	0	0	0	0	0	0	0	0	0	0	0	0	0	0	0	11	70/79	1944	142.1	6.14119	0	1	1	0	1	Non-smoker
25986	Male	Primary school	1937-10-08	82	1	3	1	2	3	2	1	4	3	0	NO	1	1	0	0	0	0	0	0	0	0	0	0	0	0	0	0	0	17.7	>80	1937	152.9	7.65301	0	1	1	0	1	Non-smoker
25987	Female	No	1947-01-20	72	1	1	0	1	1	1	1	4	2	0	NO	2	0	0	0	0	0	0	0	0	0	0	0	0	0	0	0	0	23.1	70/79	1947	143.7	7.14856	0	0	0	0	0	Non-smoker
25988	Female	No	1946-08-12	73	1	1	0	1	1	2	2	4	2	0	NO	1	1	0	0	0	0	0	0	0	0	0	0	0	1	0	0	0	19.6	70/79	1946	151.3	6.09075	0	2	0	0	2	Non-smoker
25990	Male	Primary school	1938-11-04	81	1	3	1	1	3	2	3	4	2	0	NO	1	1	0	0	0	0	0	0	0	0	0	0	0	0	0	0	1	23.2	>80	1938	156.3	6.89407	1	1	1	1	1	current smoker
25993	Female	No	1949-02-08	70	1	1	0	1	1	2	1	4	2	0	NO	1	0	0	0	0	0	0	0	0	0	0	0	0	0	1	0	0	17.3	70/79	1949	147.8	6.77675	0	1	1	0	1	Non-smoker
25994	Female	No	1937-03-29	82	1	1	0	1	1	1	1	4	2	0	NO	1	1	1	0	0	0	0	0	0	0	0	0	0	0	0	0	0	14.8	>80	1937	151.7	5.2025	1	2	1	1	2	Non-smoker
25995	Female	No	1939-12-25	80	2	1	0	1	1	2	1	4	3	0	NO	1	1	1	0	0	1	0	0	0	0	0	0	0	0	0	0	0	19.8	>80	1939	162.1	7.80322	0	3	0	0	3	Non-smoker
25996	Female	No	1943-10-10	76	1	1	0	1	1	2	1	3	1	0	NO	1	1	0	0	0	0	0	0	0	0	0	0	0	0	0	0	0	19.6	70/79	1943	155.2	6.41906	0	1	0	0	1	current smoker
25997	Male	Secondary school or above	1943-12-14	76	1	2	1	2	2	2	2	4	2	0	NO	2	1	0	0	0	1	0	0	0	0	0	0	1	0	0	0	0	34.9	70/79	1943	157.3	8.85941	0	3	0	0	3	Non-smoker
25999	Male	Primary school	1935-10-07	84	2	3	1	3	3	3	2	2	4	0	Often	1	0	0	0	0	0	0	0	0	0	0	0	1	0	0	0	0	23.2	>80	1935	155.9	9.10657	0	1	1	0	1	Non-smoker
26000	Male	No	1942-11-27	77	1	2	1	4	3	2	1	4	2	0	NO	1	1	0	0	0	0	0	0	0	0	0	0	0	0	1	0	0	34.9	70/79	1942	172.8	7.11536	0	2	0	0	2	Non-smoker
26003	Male	No	1947-10-07	72	1	3	1	3	3	2	1	4	1	0	Often	1	1	0	0	0	0	0	0	0	0	0	0	0	0	0	0	0	25.4	70/79	1947	163.5	7.782	0	1	1	0	1	Non-smoker
26004	Female	Primary school	1947-02-03	72	1	3	1	3	3	3	1	4	3	0	NO	1	1	0	0	0	0	0	0	0	0	0	0	0	0	0	0	0	11.7	70/79	1947	154.7	5.65848	1	1	1	1	1	Non-smoker
26005	Female	No	1949-10-05	70	1	2	1	2	2	2	1	4	2	0	NO	1	1	0	1	0	0	0	0	0	0	0	0	0	0	0	0	0	17.1	70/79	1949	154.5	4.63289	1	2	1	1	2	Non-smoker
26006	Male	Secondary school or above	1945-12-19	74	1	3	1	3	3	2	1	4	3	0	NO	2	0	0	0	0	0	0	0	0	0	0	0	0	0	0	0	0	27.8	70/79	1945	156.9	9.62716	0	0	1	0	0	current smoker
26007	Female	No	1946-11-10	73	1	2	1	1	2	2	2	4	4	0	NO	1	0	1	0	0	0	0	0	0	0	0	0	1	0	0	0	0	27.8	70/79	1946	151	5.1124	0	2	0	1	2	Non-smoker
26008	Male	Primary school	1948-04-07	71	1	2	1	2	2	2	1	4	1	0	Often	1	1	0	0	0	0	0	0	0	0	0	0	0	1	0	0	0	13.1	70/79	1948	166.1	6.54098	1	2	1	1	2	current smoker
26009	Male	No	1939-08-21	80	1	2	1	1	2	2	2	4	4	1	Often	1	1	0	0	0	0	0	0	0	0	0	0	1	0	0	0	0	18.9	>80	1939	156.5	10.09	0	2	1	0	2	Ex-smoker
26011	Male	Primary school	1949-09-13	70	1	4	1	3	3	2	2	4	2	0	Often	2	0	0	0	0	0	0	0	0	0	0	0	0	0	0	0	0	32.6	70/79	1949	163.2	7.32016	0	0	0	0	0	Non-smoker
26013	Male	No	1934-03-26	85	1	3	1	3	3	2	3	4	3	0	NO	1	1	0	0	0	0	0	0	0	0	0	0	0	0	0	0	0	34.7	>80	1934	162.5	8.85265	0	1	0	0	1	Non-smoker
26014	Female	Primary school	1946-08-16	73	1	2	1	1	2	2	1	4	2	0	NO	1	1	0	0	0	1	0	0	0	0	0	0	0	0	0	0	0	20.3	70/79	1946	145	8.91839	0	2	0	0	2	Non-smoker
26015	Male	Primary school	1948-02-06	71	1	3	1	2	2	3	1	4	2	0	Often	1	1	1	0	0	0	0	0	0	0	0	0	0	1	0	0	0	31.2	70/79	1948	161	8.20712	0	3	0	0	3	current smoker
26016	Male	Primary school	1949-05-07	70	1	1	0	2	3	1	1	4	2	0	NO	1	1	0	0	0	0	0	0	0	1	0	0	0	0	0	0	0	27.2	70/79	1949	159	8.26734	0	2	1	0	2	Non-smoker
26019	Female	No	1945-04-17	74	1	2	1	1	2	2	1	4	2	0	Often	1	1	0	1	0	0	0	0	0	0	0	0	0	0	0	0	0	19.5	70/79	1945	160.2	9.06932	0	2	0	0	2	Non-smoker
26020	Female	Primary school	1942-05-22	77	1	3	1	3	3	2	2	4	3	0	NO	1	0	0	0	0	0	0	0	0	0	0	0	0	0	0	0	0	21.8	70/79	1942	156.5	7.4063	0	0	0	0	0	Non-smoker
26021	Male	Primary school	1938-10-13	81	1	2	1	3	3	2	2	4	2	1	Often	1	0	0	0	0	0	0	0	0	0	0	0	0	0	1	0	0	29.8	>80	1938	164.3	9.2243	0	1	0	0	1	Non-smoker
26022	Female	No	1948-01-12	71	1	1	0	1	1	3	1	4	1	0	NO	1	1	0	0	0	0	0	0	0	0	0	0	0	0	1	0	0	24.4	70/79	1948	156	7.73258	0	2	0	0	2	Non-smoker
26023	Male	Primary school	1949-01-22	70	1	3	1	2	3	2	3	4	3	0	Often	2	0	0	0	0	0	0	0	0	0	0	0	0	0	0	0	0	38.2	70/79	1949	158.2	5.60643	0	0	0	1	0	Ex-smoker
26026	Male	No	1944-07-24	75	2	2	1	1	3	1	1	4	3	1	Often	1	1	0	0	0	0	0	0	0	0	0	0	0	0	0	0	0	14.9	70/79	1944	161.2	7.02938	0	1	1	0	1	Non-smoker
26027	Female	No	1948-05-09	71	2	1	0	1	1	3	1	4	3	0	NO	1	1	0	0	0	0	0	0	0	0	0	0	0	0	1	0	0	20.9	70/79	1948	149.9	6.86025	0	2	0	0	2	Non-smoker
26030	Male	No	1942-12-06	77	2	1	0	2	1	3	1	4	1	1	NO	1	0	0	0	0	0	0	0	0	0	0	0	0	0	0	0	0	30.8	70/79	1942	165.1	7.1612	0	0	0	0	0	current smoker
26031	Female	No	1944-09-02	75	2	1	0	2	3	1	1	4	1	0	NO	1	1	0	0	0	0	0	0	0	0	0	0	0	0	0	0	0	26.1	70/79	1944	159.2	6.45732	0	1	0	0	1	Non-smoker
26032	Female	Primary school	1946-11-08	73	1	2	1	2	2	2	1	4	2	0	NO	1	1	0	0	0	0	0	0	0	0	0	0	0	0	0	0	0	20.9	70/79	1946	157.8	6.54533	0	1	0	0	1	Non-smoker
26033	Male	Primary school	1939-02-01	80	1	3	1	2	3	1	1	4	2	0	Often	1	1	0	0	1	0	0	0	1	0	0	0	0	0	0	0	0	12.1	>80	1939	159.7	8.56242	0	2	1	0	2	current smoker
26035	Female	No	1938-04-24	81	1	1	0	1	1	2	1	4	2	0	NO	1	0	0	0	0	0	0	0	0	0	0	0	0	0	1	0	0	16.9	>80	1938	150.8	5.83298	1	1	1	0	1	Non-smoker
26036	Male	No	1931-11-12	88	1	2	1	3	3	2	1	4	2	0	Often	1	1	0	0	0	0	0	0	0	0	0	0	0	0	0	0	0	22.7	>80	1931	153.2	6.29798	1	1	1	1	1	Ex-smoker
26037	Female	No	1945-10-15	74	2	2	1	1	1	2	1	4	2	0	Often	1	1	0	0	0	0	0	0	0	0	0	0	0	0	0	0	0	18.6	70/79	1945	152.1	7.02597	0	1	0	0	1	Non-smoker
26038	Female	No	1942-08-24	77	1	2	1	2	2	2	1	4	2	0	NO	1	1	0	0	0	0	0	0	0	0	0	0	0	0	0	0	0	19.2	70/79	1942	151.3	8.51367	0	1	0	0	1	Non-smoker
26039	Male	Primary school	1934-10-25	85	1	3	1	2	3	2	2	4	2	0	Used to	1	1	0	0	0	1	0	0	0	0	0	0	0	1	0	0	0	35.7	>80	1934	159.2	9.97362	0	3	0	0	3	Ex-smoker
26040	Female	No	1939-08-21	80	1	1	0	1	1	2	2	4	2	0	Often	1	1	0	0	0	0	0	0	0	0	0	0	0	0	0	0	0	19.5	>80	1939	151.5	8.82723	0	1	0	0	1	Non-smoker
26041	Female	No	1941-09-21	78	1	2	1	1	1	1	1	4	2	0	NO	1	1	0	0	0	0	0	0	0	0	0	0	0	0	0	0	0	14.3	70/79	1941	150.7	5.56656	1	1	1	1	1	Non-smoker
26042	Male	No	1948-07-22	71	1	3	1	3	2	1	1	4	2	0	Often	1	0	0	0	0	0	0	0	0	0	0	0	0	1	0	0	0	32.5	70/79	1948	171.8	9.50351	0	1	0	0	1	Non-smoker
26043	Male	No	1944-10-18	75	1	3	1	2	3	1	1	4	3	0	NO	1	1	0	0	0	0	0	0	0	0	0	0	0	0	0	0	0	35.2	70/79	1944	155.4	8.073	0	1	0	0	1	Non-smoker
26044	Female	No	1949-01-10	70	1	1	0	1	1	2	1	4	2	0	NO	1	0	0	0	0	0	0	0	0	0	0	0	1	0	0	0	0	14.5	70/79	1949	149	7.26746	0	1	1	0	1	Non-smoker
26045	Male	Primary school	1947-06-22	72	2	2	1	2	3	2	2	4	2	1	Often	1	1	0	0	0	0	0	0	0	0	0	0	0	0	0	0	0	25.1	70/79	1947	157.1	6.60304	1	1	1	1	1	Ex-smoker
26046	Male	No	1932-04-13	87	1	3	1	3	4	2	2	4	3	1	Used to	1	1	0	0	0	0	0	0	0	0	0	0	0	0	0	0	0	32.9	>80	1932	168.8	9.32302	0	1	0	0	1	Ex-smoker
26047	Male	Primary school	1944-01-30	75	1	3	1	2	3	1	1	4	2	0	Often	1	0	0	0	0	0	0	0	0	0	0	0	0	0	0	0	0	49.6	70/79	1944	177.6	7.52279	0	0	0	0	0	Non-smoker
26048	Male	Primary school	1942-08-15	77	1	3	1	3	2	3	4	4	2	1	NO	1	1	0	0	0	0	0	0	0	0	1	0	0	0	0	0	0	22.3	70/79	1942	149.6	7.69413	0	1	1	0	1	Non-smoker
26049	Female	No	1938-05-08	81	1	2	1	2	3	3	4	4	3	0	NO	1	1	0	0	0	0	0	0	0	0	0	0	0	0	0	0	0	14.5	>80	1938	153.2	6.60246	0	1	1	0	1	Non-smoker
26050	Male	Primary school	1949-03-12	70	2	3	1	2	2	2	1	4	2	0	Often	2	0	0	0	0	0	0	0	0	0	0	0	0	0	0	0	0	39.6	70/79	1949	171.1	7.27245	0	0	0	0	0	Ex-smoker
26051	Male	No	1945-06-29	74	1	3	1	3	3	1	1	4	2	0	Often	2	0	0	0	0	0	0	0	0	0	0	0	0	0	0	0	0	28	70/79	1945	157.1	7.79294	0	0	0	0	0	current smoker
26052	Male	Secondary school or above	1949-05-05	70	2	2	1	2	3	2	4	4	2	0	NO	1	0	0	0	0	0	0	0	0	0	0	0	0	0	1	0	0	28.5	70/79	1949	175.5	10.0077	0	1	0	0	1	Non-smoker
26053	Male	No	1946-03-12	73	2	2	1	2	3	1	2	4	2	0	NO	1	1	0	0	0	0	0	1	0	0	0	0	0	0	0	0	0	43.4	70/79	1946	179.9	7.86821	0	2	0	0	2	Non-smoker
26054	Female	No	1937-04-01	82	1	3	1	3	3	3	2	4	3	0	NO	1	1	0	0	0	0	0	0	1	0	0	0	0	0	0	0	0	12.5	>80	1937	154.1	6.80096	0	1	1	0	1	Non-smoker
26055	Male	No	1935-09-04	84	1	3	1	3	3	3	2	4	3	1	NO	2	0	0	0	0	0	0	0	0	0	0	0	0	0	0	0	0	24.8	>80	1935	159.1	6.64783	1	0	1	1	0	current smoker
26057	Male	Primary school	1947-06-18	72	1	1	0	1	2	1	3	4	2	0	NO	1	1	0	0	0	0	0	0	0	0	0	0	0	1	0	0	0	20.9	70/79	1947	155.7	8.77239	0	2	1	0	2	Non-smoker
26058	Male	Secondary school or above	1944-12-22	75	1	3	1	3	3	3	1	4	1	1	NO	1	1	0	0	0	0	0	0	0	0	0	0	0	0	1	0	0	30.4	70/79	1944	173.3	5.51899	0	2	0	1	2	Non-smoker
26059	Male	No	1934-09-13	85	2	3	1	2	3	2	4	4	3	0	NO	1	0	0	0	0	1	0	0	0	0	0	0	0	0	0	0	0	34.4	>80	1934	168.2	6.60317	0	1	0	1	1	current smoker
26060	Female	No	1945-06-24	74	1	1	0	1	1	3	1	4	2	0	NO	2	0	0	0	0	0	0	0	0	0	0	0	0	0	0	0	0	16.4	70/79	1945	150	6.82001	0	0	1	0	0	Non-smoker
26061	Male	Primary school	1937-05-28	82	1	2	1	1	2	2	1	4	1	0	Often	1	1	0	0	0	0	0	0	0	0	0	0	0	0	0	0	0	28	>80	1937	150.7	7.42521	0	1	0	0	1	current smoker
26062	Female	No	1940-08-01	79	2	3	1	2	3	1	1	4	2	0	NO	2	0	0	0	0	0	0	0	0	0	0	0	0	0	0	0	0	24.8	70/79	1940	152.7	5.18586	0	0	0	1	0	Non-smoker
26065	Male	Primary school	1949-03-07	70	1	3	1	2	3	2	1	4	2	0	NO	1	1	0	0	0	0	0	0	0	0	0	0	0	1	1	0	0	31.4	70/79	1949	167	6.67958	0	3	0	1	3	Non-smoker
26067	Male	Primary school	1939-09-08	80	1	1	0	3	3	2	2	4	2	1	Often	1	0	0	0	0	0	0	0	0	0	0	0	0	0	0	0	0	25.1	>80	1939	161	7.57866	0	0	1	0	0	current smoker
26068	Female	Primary school	1947-09-23	72	2	1	0	1	1	1	1	4	2	0	NO	1	1	0	1	0	0	0	0	0	0	0	0	0	0	0	0	0	24.3	70/79	1947	161	5.14169	0	2	0	1	2	Non-smoker
26069	Male	Primary school	1940-04-08	79	2	3	1	2	3	1	1	4	3	0	NO	2	0	0	0	0	0	0	0	0	0	0	0	0	0	0	0	0	24	70/79	1940	152	8.36204	0	0	1	0	0	current smoker
26070	Male	No	1944-09-30	75	1	3	1	3	3	2	2	4	2	0	NO	1	0	1	0	0	0	0	0	0	0	0	0	0	0	0	0	0	22.5	70/79	1944	163.4	8.88223	0	1	1	0	1	current smoker
26071	Female	Primary school	1945-10-15	74	2	3	1	2	1	1	1	4	1	0	Often	2	0	0	0	0	0	0	0	0	0	0	0	0	0	0	0	0	20.8	70/79	1945	166.9	5.63069	0	0	0	1	0	Non-smoker
26072	Male	No	1946-06-18	73		2	1	2	3	2	2	4	2	0	NO	1	0	1	0	0	0	0	0	0	0	0	0	0	0	0	0	0	20.9	70/79	1946	161	7.04494	0	1	1	0	1	Non-smoker
26073	Female	No	1949-12-04	70	2	3	1	2	3	2	1	4	2	0	Often	1	1	0	0	0	0	0	0	0	0	0	0	0	0	0	0	0	27.5	70/79	1949	150	6.95909	0	1	0	0	1	Non-smoker
26074	Male	Primary school	1946-08-26	73	2	1	0	1	1	1	1	4	3	0	NO	1	1	0	0	0	0	0	0	0	0	0	0	0	0	0	0	0	33.6	70/79	1946	165	11.3742	0	1	0	0	1	Non-smoker
26076	Female	No	1945-07-26	74	1	2	1	2	2	3	3	4	3	0	NO	1	1	0	0	0	0	0	0	0	0	0	0	0	0	0	0	0	15.9	70/79	1945	158	7.41838	0	1	1	0	1	Non-smoker
26077	Male	Primary school	1949-05-24	70	1	3	1	2	3	3	3	4	2	0	Used to	1	0	0	0	0	0	0	1	0	0	0	0	0	0	0	0	0	29	70/79	1949	170	7.70743	0	1	0	0	1	Ex-smoker
26078	Female	No	1933-11-08	86	1	1	0	1	1	1	1	4	2	0	NO	1	1	0	0	0	0	0	0	0	0	0	0	0	0	0	0	0	11.8	>80	1933	151	8.94483	0	1	1	0	1	Non-smoker
26079	Male	Primary school	1946-03-10	73	2	2	1	2	3	2	2	4	2	0	NO	1	1	0	0	0	0	0	0	0	0	0	0	0	1	0	0	0	22.9	70/79	1946	167	8.2978	0	2	1	0	2	current smoker
26080	Male	No	1949-08-25	70	1	3	1	3	3	2	1	4	2	0	NO	1	0	0	0	0	0	0	0	0	0	0	0	0	0	1	0	0	29.9	70/79	1949	164	6.16248	0	1	0	1	1	Non-smoker
26081	Female	No	1945-01-04	74	1	1	0	1	1	2	1	4	2	0	NO	2	0	0	0	0	0	0	0	0	0	0	0	0	0	0	0	0	18	70/79	1945	141	5.06201	0	0	0	1	0	Non-smoker
26082	Female	No	1948-10-28	71	1	1	0	1	1	3	1	4	2	0	NO	2	0	0	0	0	0	0	0	0	0	0	0	0	0	0	0	0	23.5	70/79	1948	154	5.02653	0	0	0	1	0	Non-smoker
26083	Male	Primary school	1945-01-22	74	2	3	1	3	3	3	2	4	3	1	Often	1	0	0	0	0	0	0	0	0	1	0	0	0	1	0	0	0	38.9	70/79	1945	158	9.06258	0	2	0	0	2	Ex-smoker
26084	Female	Primary school	1948-09-03	71	2	3	1	3	3	2	4	4	2	0	Often	1	0	1	0	0	0	0	0	0	0	0	0	0	0	0	0	0	22.2	70/79	1948	153	7.32504	0	1	0	0	1	Non-smoker
26085	Female	Primary school	1944-07-11	75	1	2	1	1	2	2	1	3	2	0	NO	1	1	0	0	0	0	0	0	0	0	0	0	0	0	0	0	0	23.2	70/79	1944	154	7.16975	0	1	0	0	1	Non-smoker
26086	Male	Primary school	1939-11-03	80	1	3	1	3	3	2	2	4	2	1	NO	2	0	0	0	0	0	0	0	0	0	0	0	0	0	0	0	0	27.3	>80	1939	160	7.43713	0	0	1	0	0	current smoker
26088	Male	Primary school	1945-11-06	74	1	3	1	2	2	1	1	4	2	0	Often	2	0	0	0	0	0	0	0	0	0	0	0	0	0	0	0	0	20	70/79	1945	146	9.22954	0	0	1	0	0	current smoker
26089	Female	No	1935-06-13	84	1	1	0	1	1	1	1	4	2	0	NO	1	0	1	0	0	0	0	0	0	0	0	0	0	0	0	0	0	15.8	>80	1935	143	5.78941	1	1	1	0	1	Non-smoker
26090	Male	Primary school	1947-12-24	72	2	3	1	3	3	2	1	4	2	0	NO	1	1	0	0	0	0	0	0	0	1	0	0	1	1	0	0	0	37	70/79	1947	168	8.99598	0	4	0	0	3	Non-smoker
26091			1948-10-16	71	1	2	1	2	2	1	1	4	3	0	NO	1	0	0	0	0	0	0	0	0	0	0	0	0	1	0	0	0	18.5	70/79	1948	154	5.75237	0	1			1	Non-smoker
26092	Male	Primary school	1944-02-11	75	1	3	1	2	3	1	2	4	2	0	NO	2	0	0	0	0	0	0	0	0	0	0	0	0	0	0	0	0	29.2	70/79	1944	166	7.94746	0	0	0	0	0	Non-smoker
26093	Female	No	1946-10-27	73	2	1	0	1	1	2	1	4	2	0	NO	1	0	0	0	0	0	0	0	0	0	0	0	0	1	0	0	0	18.3	70/79	1946	153	6.71773	0	1	0	0	1	Non-smoker
26095	Male	Primary school	1942-06-03	77	2	3	1	3	3	1	3	4	3	0	Often	1	0	0	0	1	0	0	0	0	0	0	0	0	0	0	0	0	15.7	70/79	1942	165	8.24832	0	1	1	0	1	Ex-smoker
26096	Female	No	1949-06-14	70	2	3	1	3	3	1	3	4	3	0	Often	1	0	0	1	0	0	0	0	0	0	0	0	0	0	0	0	0	23.5	70/79	1949	154	8.06602	0	1	0	0	1	Non-smoker
26097	Male	Primary school	1944-09-06	75	2	3	1	2	3	1	1	4	2	0	NO	1	1	0	0	0	0	0	0	0	0	0	0	0	0	0	0	0	37.5	70/79	1944	163	9.06321	0	1	0	0	1	Non-smoker
26098	Male	Primary school	1938-10-27	81	1	1	0	2	3	2	1	4	3	1	NO	1	1	0	1	0	0	0	0	0	0	0	0	0	0	0	0	0	34	>80	1938	167	7.99444	0	2	0	0	2	Ex-smoker
26099	Female	No	1949-01-01	70	1	2	1	3	3	3	3	4	2	0	Often	1	1	0	0	0	0	0	0	0	0	0	0	1	0	0	0	0	23	70/79	1949	156	6.84312	0	2	0	0	2	Non-smoker
26100	Male	No	1942-09-29	77	1	2	1	2	3	3	3	4	2	0	Often	1	0	0	0	0	0	0	0	0	1	0	0	0	0	0	0	0	20.7	70/79	1942	155	8.56516	0	1	1	0	1	current smoker
26102	Female	No	1941-03-20	78	1	2	1	2	1	1	1	4	2	0	NO	1	0	1	1	0	1	0	0	0	0	0	0	0	0	0	0	0	19.4	70/79	1941	150	8.62374	0	3	0	0	3	Non-smoker
26104	Male	No	1948-11-23	71	1	3	1	3	3	3	3	4	2	1	Often	1	1	0	1	0	0	0	0	0	0	0	0	0	0	1	0	0	45.7	70/79	1948	164	9.02342	0	3	0	0	3	Ex-smoker
26107	Male	No	1948-08-20	71	1	3	1	3	3	3	1	4	3	0	Often	2	0	0	0	0	0	0	0	0	0	0	0	0	0	0	0	0	27.1	70/79	1948	163.8	6.88326	1	0	1	1	0	Non-smoker
26110	Male	No	1946-01-30	73	1	3	1	3	3	2	2	4	3	1	Often	1	0	0	0	0	0	0	0	0	0	0	0	0	0	0	0	0	39.6	70/79	1946	162	7.26274	0	0	0	0	0	current smoker
26111	Male	No	1943-02-20	76	1	3	1	3	4	2	1	4	1	0	Often	1	1	0	0	0	0	0	0	0	0	0	0	0	1	0	0	0	15.5	70/79	1943	163.2	7.73021	0	2	1	0	2	current smoker
26112	Male	Primary school	1948-10-17	71	1	1	0	2	2	3	1	4	2	0	Often	1	1	1	0	0	0	0	0	0	0	0	0	0	0	0	0	0	32.2	70/79	1948	164.7	8.94469	0	2	0	0	2	current smoker
26114	Female	No	1942-06-12	77	1	2	1	1	1	1	1	4	2	0	NO	1	1	0	0	0	0	0	0	0	0	0	0	0	0	0	0	0	16.4	70/79	1942	153.9	8.0786	0	1	1	0	1	Non-smoker
26115	Male	Primary school	1940-10-17	79	2	3	1	3	3	3	2	4	3	1	Used to	1	1	1	0	0	0	0	0	0	1	0	0	0	0	0	0	0	26.7	70/79	1940	156	7.7886	0	3	1	0	3	Ex-smoker
26117	Female	No	1935-05-12	84	2	3	1	3	2	2	3	4	2	0	NO	1	1	0	0	0	0	0	0	0	0	0	0	0	0	1	0	0	14.4	>80	1935	149.2	6.62988	0	2	1	0	2	Non-smoker
26118	Female	No	1939-01-15	80	1	2	1	2	2	2	3	4	3	0	NO	1	1	0	0	0	0	0	0	0	0	0	0	0	0	0	0	0	12.8	>80	1939	152.6	6.28743	0	1	1	0	1	Non-smoker
26119	Male	Primary school	1947-03-07	72	2	3	1	3	4	2	1	4	2	1	Used to	1	0	0	0	0	0	0	0	0	1	0	0	0	0	0	0	0	30.2	70/79	1947	158.5	7.93461	0	1	0	0	1	current smoker
26120	Male	Primary school	1949-05-20	70	1	4	1	2	4	2	1	4	2	0	NO	1	1	0	0	0	0	0	0	0	1	0	0	0	0	0	0	0	35.8	70/79	1949	158.5	7.72284	0	2	0	0	2	Non-smoker
26121	Male	No	1951-12-03	68	1	3	1	3	3	3	1	4	2	1	Often	2	0	0	0	0	0	0	0	0	0	0	0	0	0	0	0	0	31.3	<70	1951	154	8.31454	0	0	0	0	0	current smoker
26122	Male	Primary school	1950-03-13	69	1	2	1	1	2	1	1	4	1	0	NO	1	1	0	0	0	0	0	0	0	0	0	0	0	0	0	0	0	24.2	<70	1950	165	8.38174	0	1	1	0	1	Non-smoker
26126	Male	Secondary school or above	1957-09-17	62	1	3	1	3	3	3	1	4	1	0	Often	2	0	0	0	0	0	0	0	0	0	0	0	0	0	0	0	0	45.1	<70	1957	170	8.0816	0	0	0	0	0	Non-smoker
26128	Female	No	1937-10-19	82	1	3	1	2	3	3	4	4	2	0	NO	1	0	0	0	0	0	0	0	0	0	0	0	1	0	0	0	0	20.5	>80	1937	149	7.45301	0	1	0	0	1	Non-smoker
26130	Female	No	1943-01-14	76	1	1	0	3	2	1	1	3	2	0	NO	1	1	0	0	0	0	0	0	0	0	0	0	0	0	0	0	0	14.9	70/79	1943	151	4.82011	1	1	1	1	1	Non-smoker
26131	Male	No	1951-02-13	68	1	1	0	3	1	3	1	4	1	0	Often	1	0	0	0	0	0	0	0	0	0	0	0	0	1	0	0	0	21.6	<70	1951	152	8.214	0	1	1	0	1	Non-smoker
26132	Male	No	1933-01-08	86	1	2	1	1	2	2	1	3	1	0	Often	1	1	0	0	0	0	0	0	0	0	0	0	0	0	0	1	0	16.8	>80	1933	160	8.3971	0	1	1	0	1	Ex-smoker
26133	Male	No	1951-01-11	68	1	2	1	3	3	3	1	4	3	0	Often	2	0	0	0	0	0	0	0	0	0	0	0	0	0	0	0	0	20.5	<70	1951	167	7.29986	0	0	1	0	0	Non-smoker
26134	Male	Primary school	1955-02-05	64	1	3	1	2	3	2	1	4	2	0	Often	1	1	0	0	0	0	0	0	0	0	0	0	0	0	0	0	0	46.8	<70	1955	175	10.3929	0	1	0	0	1	current smoker
26135	Male	Primary school	1934-12-29	85	2	2	1	1	2	2	2	4	1	1	Used to	1	1	0	0	0	0	0	0	0	0	0	0	0	0	0	0	0	30.6	>80	1934	159	8.77271	0	1	0	0	1	Ex-smoker
26136	Female	No	1934-11-17	85	1	1	0	1	1	3	1	4	2	0	NO	1	0	1	0	0	0	0	0	0	0	0	0	0	0	0	0	0	17.1	>80	1934	143	4.54133	1	1	1	1	1	Non-smoker
26137	Male	No	1933-02-21	86	1	3	1	1	3	1	2	4	2	0	Often	2	0	0	0	0	0	0	0	0	0	0	0	0	0	0	0	0	25.9	>80	1933	169	7.1679	0	0	1	0	0	Non-smoker
26140	Male	Primary school	1954-03-18	65	2	3	1	3	3	2	2	4	3	0	Often	1	0	0	0	0	0	0	0	0	0	0	0	0	0	0	0	0	28.2	<70	1954	156	8.08123	0	0	0	0	0	Non-smoker
26141	Female	No	1938-03-01	81	1	1	0	1	1	3	2	4	1	0	NO	1	0	1	0	0	0	0	0	0	0	0	0	1	0	0	0	0	12.2	>80	1938	150	5.71084	1	2	1	0	2	Non-smoker
26142	Male	No	1952-05-01	67	1	3	1	3	3	3	1	4	1	0	Used to	1	0	0	1	0	0	0	0	0	0	0	0	1	0	0	0	0	26.8	<70	1952	171	7.0429	0	2	1	0	2	current smoker
26143	Male	Secondary school or above	1941-07-01	78	1	3	1	2	3	3	1	4	2	0	Often	1	0	0	0	0	0	0	0	0	0	0	0	0	1	0	0	0	41.8	70/79	1941	169	8.78136	0	1	0	0	1	Non-smoker
26145	Male	No	1953-01-28	66	1	1	0	2	4	1	1	4	1	0	Often	2	0	0	0	0	0	0	0	0	0	0	0	0	0	0	0	0	33.63	<70	1953	165	7.51081	0	0	0	0	0	Ex-smoker
26146	Male	Primary school	1953-05-02	66	1	3	1	2	3	1	1	4	2	0	Often	2	0	0	0	0	0	0	0	0	0	0	0	0	0	0	0	0	28.5	<70	1953	159	7.92861	0	0	0	0	0	current smoker
26147	Female	No	1942-12-27	77	1	1	0	1	2	1	1	3	2	0	Often	1	1	0	0	0	0	0	0	0	0	0	0	0	0	0	0	0	23.4	70/79	1942	155	4.3715	0	1	0	1	1	Non-smoker
26150	Male	Secondary school or above	1943-05-18	76	1	3	1	2	3	2	3	4	2	0	NO	1	0	1	0	0	0	0	0	0	0	0	0	0	0	0	0	0	26.1	70/79	1943	165	7.62772	0	1	1	0	1	Non-smoker
26152	Female	No	1943-06-07	76	1	1	0	1	1	1	1	4	2	0	NO	1	1	0	0	0	0	0	0	0	0	0	0	0	0	1	0	0	19.5	70/79	1943	149	6.35185	0	2	0	0	2	Non-smoker
26154	Male	No	1939-11-20	80	2	3	1	3	3	2	1	4	1	1	Used to	1	0	0	0	0	0	0	0	0	0	0	0	0	0	0	0	0	22.4	>80	1939	159	7.17083	0	0	1	0	0	Ex-smoker
26155	Male	No	1950-01-26	69	1	3	1	2	3	1	1	4	2	0	Often	2	0	0	0	0	0	0	0	0	0	0	0	0	0	0	0	0	41.1	<70	1950	164	7.71428	0	0	0	0	0	Non-smoker
26156	Male	Primary school	1955-08-22	64	1	3	1	2	3	2	2	4	2	0	NO	1	0	1	0	0	0	0	0	0	0	0	0	0	0	0	0	0	25.6	<70	1955	170	6.73105	1	1	1	1	1	Non-smoker
26157	Female	No	1943-07-17	76	2	1	0	1	1	3	3	4	3	0	NO	1	1	0	0	0	0	1	0	0	0	0	0	0	0	0	0	0	21.1	70/79	1943	148	6.57982	0	2	0	0	2	Non-smoker
26159	Male	No	1940-10-22	79	1	2	1	2	3	1	1	4	1	0	Often	2	0	0	0	0	0	0	0	0	0	0	0	0	0	0	0	0	25.5	70/79	1940	157	7.78486	0	0	1	0	0	Non-smoker
26160	Male	No	1938-01-03	81	1	3	1	2	2	2	1	3	1	1	Often	2	0	0	0	0	0	0	0	0	0	0	0	0	0	0	0	0	20.5	>80	1938	162	7.71511	0	0	1	0	0	Ex-smoker
26161	Male	No	1937-02-06	82	1	2	1	2	2	2	1	4	2	0	NO	1	0	1	1	0	1	0	0	0	0	0	0	0	0	0	0	0	25.2	>80	1937	158	9.244	0	3	1	0	3	Non-smoker
26162	Male	No	1940-05-24	79	1	2	1	2	3	1	4	4	3	0	NO	1	0	0	0	0	0	0	1	0	0	0	0	0	0	0	0	0	26.8	70/79	1940	171	7.41351	0	1	1	0	1	Non-smoker
26164	Male	Primary school	1954-06-25	65	1	1	0	2	3	3	1	4	2	0	Often	2	0	0	0	0	0	0	0	0	0	0	0	0	0	0	0	0	34.7	<70	1954	165.6	7.59306	0	0	0	0	0	Non-smoker
26165	Male	Primary school	1952-12-10	67	2	3	1	2	3	1	2	4	2	0	Often	2	0	0	0	0	0	0	0	0	0	0	0	0	0	0	0	0	42.4	<70	1952	168	9.26798	0	0	0	0	0	Non-smoker
26166	Male	Secondary school or above	1959-09-06	60	1	3	1	3	3	3	1	4	2	0	NO	2	0	0	0	0	0	0	0	0	0	0	0	0	0	0	0	0	36.6	<70	1959	167	7.05533	0	0	0	0	0	Non-smoker
26167	Male	No	1954-11-26	65	1	3	1	3	3	3	1	4	2	0	Often	1	1	0	0	0	0	0	0	0	0	0	0	0	0	0	0	0	31	<70	1952	161	7.78559	0	1	0	0	1	current smoker
26168	Male	Secondary school or above	1959-09-25	60	1	2	1	1	2	1	1	4	2	0	Used to	1	1	1	0	0	0	0	0	0	0	0	0	0	0	1	0	0	38.4	<70	1959	173	8.69598	0	3	0	0	3	Ex-smoker
26169	Female	No	1936-11-26	83	1	1	0	2	2	2	4	4	3	0	NO	1	1	0	1	0	0	0	0	0	0	0	0	1	0	0	0	0	21.8	>80	1936	154.3	6.06038	0	3	0	0	3	Non-smoker
26170	Male	Primary school	1958-10-10	61	1	1	0	2	3	3	1	1	3	0	Often	2	0	0	0	0	0	0	0	0	0	0	0	0	0	0	0	0	45.9	<70	1958	162	9.85014	0	0	0	0	0	current smoker
26171	Male	Primary school	1954-07-30	65	1	4	1	2	3	2	1	4	2	0	Often	1	0	0	0	0	0	0	0	0	0	0	0	0	0	1	0	0	38.1	<70	1954	161	8.69234	0	1	0	0	1	current smoker
26172	Male	Secondary school or above	1951-08-15	68	1	3	1	2	3	3	1	4	2	0	Often	1	1	0	0	0	0	0	0	0	0	0	0	0	0	1	0	0	43.7	<70	1951	166	8.09905	0	2	0	0	2	current smoker
26174	Male	Primary school	1958-08-13	61	1	4	1	2	3	2	2	4	2	0	NO	1	1	0	0	0	0	0	0	0	0	0	0	0	0	0	0	0	40.4	<70	1958	166	8.52337	0	1	0	0	1	Non-smoker
26175	Male	Primary school	1944-07-22	75	1	3	1	2	3	1	4	4	2	0	Used to	1	0	0	0	0	1	0	0	0	0	0	0	0	0	0	0	0	33.3	70/79	1944	171	5.6165	0	1	0	1	1	Ex-smoker
26176	Male	Secondary school or above	1934-11-06	85	2	3	1	2	3	2	4	4	2	0	NO	1	1	0	0	0	0	0	0	0	0	0	0	0	0	0	0	0	24.6	>80	1934	171	8.05859	0	1	1	0	1	Non-smoker
26177	Male	Secondary school or above	1957-12-22	62	1	3	1	4	2	2	3	4	3	0	Often	1	0	0	0	0	0	0	0	1	0	0	0	0	0	0	0	0	43.5	<70	1957	170	8.11242	0	0	0	0	0	Non-smoker
26178	Male	No	1951-03-12	68	1	3	1	2	3	2	2	4	3	0	NO	1	1	0	0	0	0	0	0	0	0	0	0	0	0	0	0	0	24	<70	1951	162	8.24882	0	1	1	0	1	current smoker
26179	Male	Primary school	1952-11-17	67	2	2	1	2	1	2	1	4	1	0	Often	1	1	0	0	0	0	0	0	0	0	0	0	0	0	0	0	0	28.6	<70	1952	157	8.88874	0	1	0	0	1	Non-smoker
26180	Male	Primary school	1955-07-24	64	1	3	1	3	3	2	2	4	2	0	Often	1	0	0	0	0	0	1	0	0	0	0	0	0	0	0	0	0	30.3	<70	1955	155	7.09524	0	1	0	0	1	Non-smoker
26181	Male	No	1951-02-11	68	1	3	1	3	3	3	3	4	2	0	Used to	2	0	0	0	0	0	0	0	0	0	0	0	0	0	0	0	0	35.3	<70	1951	172	7.3268	0	0	0	0	0	Ex-smoker
26182	Male	Primary school	1950-11-18	69	1	2	1	3	2	2	1	3	1	0	NO	1	0	0	0	0	0	0	0	0	0	0	0	0	0	0	0	0	28.6	<70	1950	179	8.44597	0	0	0	0	0	current smoker
26183	Female	No	1932-02-29	87	1	1	0	1	1	2	1	4	1	0	NO	1	1	0	0	0	0	0	0	0	0	0	0	1	0	0	0	0	16.6	>80	1932	151	3.84377	1	2	1	1	2	Non-smoker
26184	Male	Primary school	1953-11-13	66	1	3	1	2	3	1	1	4	2	0	NO	2	0	0	0	0	0	0	0	0	0	0	0	0	0	0	0	0	32.9	<70	1953	161	7.41396	0	0	0	0	0	current smoker
26185	Male	Primary school	1942-02-12	77	1	3	1	2	3	2	1	4	2	0	NO	2	0	0	0	0	0	0	0	0	0	0	0	0	0	0	0	0	46.4	70/79	1943	163	6.67885	0	0	0	1	0	Non-smoker
26187	Male	Primary school	1941-07-23	78	2	3	1	2	3	2	1	4	2	0	NO	1	0	0	0	0	0	0	0	0	0	0	0	0	0	0	0	0	29.8	70/79	1941	166	7.35776	0	0	0	0	0	Non-smoker
26188	Male	Primary school	1944-03-31	75	1	2	1	3	3	2	1	4	2	1	NO	1	1	0	0	0	0	0	0	0	0	0	0	0	0	0	0	0	33.2	70/79	1944	167	9.7095	0	1	0	0	1	Non-smoker
26189	Female	Primary school	1939-02-10	80	1	1	0	1	1	3	1	4	2	0	NO	1	1	0	1	0	0	0	0	0	0	0	0	0	0	0	0	0	23	>80	1939	150	8.15577	0	2	0	0	2	Non-smoker
26190	Female	No	1939-02-22	80	1	1	0	1	1	1	1	4	2	0	NO	1	1	0	0	0	0	0	0	0	0	0	0	0	0	1	0	0	16.2	>80	1939	155	7.06123	0	2	1	0	2	Non-smoker
26192	Male	Primary school	1942-09-10	77	2	3	1	2	3	2	3	4	2	0	NO	1	1	0	0	0	0	0	0	0	0	0	0	0	0	0	0	0	21.6	70/79	1990	152	8.85998	0	1	1	0	1	Non-smoker
26195	Male	Primary school	1944-12-16	75	1	1	0	1	1	1	2	4	1	0	Often	1	1	1	0	0	0	0	0	0	0	0	0	0	0	0	0	0	42.4	70/79	1990	170	8.12809	0	2	0	0	2	current smoker
26196	Male	Primary school	1936-08-04	83	1	3	1	1	2	2	1	4	2	0	NO	1	0	0	0	0	0	0	0	0	0	0	0	1	0	0	0	0	38.5	>80	1936	157	7.58135	0	1	0	0	1	Non-smoker
26198	Male	No	1940-09-16	79	1	3	1	3	3	3	2	4	2	1	Often	1	1	0	0	0	0	0	0	0	0	0	0	0	0	0	0	0	39	70/79	1940	166	9.07318	0	1	0	0	1	Non-smoker
26199	Female	No	1943-07-26	76	2	1	0	1	1	2	2	4	2	0	NO	1	0	0	0	0	1	0	0	0	0	0	0	0	0	0	0	0	18.6	70/79	1943	146	4.71118	0	1	0	1	1	Non-smoker
26200	Male	Primary school	1942-09-24	77	1	3	1	2	3	2	1	4	1	1	Often	1	1	0	0	0	0	0	0	0	0	0	0	0	0	0	0	0	35.8	70/79	1990	173	7.02242	0	1	0	0	1	Non-smoker
26201	Male	Primary school	1937-04-04	82	1	2	1	1	2	2	4	4	2	0	Often	1	0	1	0	0	0	0	0	0	0	0	0	0	0	1	0	0	36.2	>80	1937	171	7.59115	0	2	0	0	2	current smoker
26203	Female	No	1940-12-14	79	1	1	0	1	1	2	1	4	3	0	NO	1	0	0	0	0	0	0	0	0	0	0	0	1	0	1	0	0	18.4	70/79	1940	154	4.81542	0	2	0	1	2	Non-smoker
26204	Female	No	1944-08-29	75	2	1	0	1	1	3	1	4	2	0	NO	1	0	1	0	0	0	0	0	0	0	0	0	0	0	0	0	0	20.9	70/79	1944	151	5.75727	0	1	0	0	1	Non-smoker
26205	Male	Primary school	1940-11-06	79	1	4	1	2	3	1	1	4	2	0	NO	1	0	0	0	0	1	0	0	0	0	0	0	0	0	0	0	0	28.4	70/79	1990	176	7.02987	0	1	0	0	1	Non-smoker
26206	Male	No	1943-08-31	76	1	3	1	4	3	1	4	4	2	0	NO	1	0	0	0	0	0	0	0	0	0	0	0	0	0	1	0	0	30.4	70/79	1943	162	6.9765	0	1	0	1	1	Non-smoker
26207	Female	No	1932-05-12	87	1	2	1	1	3	2	3	4	1	0	NO	1	0	1	1	0	0	0	0	0	0	0	0	0	0	0	0	0	25	>80	1932	159	6.35422	0	2	0	0	2	Non-smoker
26208	Male	No	1943-08-27	76	1	3	1	3	3	3	2	4	2	0	Often	1	1	0	1	0	0	0	0	0	0	0	0	0	0	0	0	0	39.5	70/79	1943	167	8.69704	0	2	0	0	2	Non-smoker
26209	Female	Primary school	1935-11-26	84	1	2	1	1	1	2	1	4	1	0	NO	1	1	0	0	1	0	0	0	0	0	0	0	0	0	0	0	0	28.3	>80	1935	158	6.55431	0	2	0	0	2	Non-smoker
26210	Male	Primary school	1937-03-19	82	1	3	1	3	3	3	1	4	3	0	Often	1	1	0	0	0	0	0	0	0	0	0	0	0	0	0	0	0	41.9	>80	1937	172	7.33623	0	1	0	0	1	Non-smoker
26211	Female	No	1943-10-23	76	1	1	0	1	1	2	1	4	3	0	NO	2	0	0	0	0	0	0	0	0	0	0	0	0	0	0	0	0	25.3	70/79	1943	161	7.77669	0	0	0	0	0	Non-smoker
26212	Male	Primary school	1940-04-28	79	1	3	1	2	3	2	1	4	2	0	NO	1	1	0	0	0	0	0	0	0	0	0	0	0	0	0	0	0	31.2	70/79	1940	161	8.07335	0	1	0	0	1	Non-smoker
26213	Male	No	1936-03-30	83	1	2	1	2	3	1	3	4	2	0	Often	1	1	0	0	0	0	0	0	0	0	0	0	0	0	0	0	0	20.1	>80	1936	158	7.25265	0	1	1	0	1	Non-smoker
26214	Male	Primary school	1935-08-02	84	1	3	1	2	3	2	1	4	2	0	NO	1	1	0	0	0	0	0	0	0	0	0	0	0	1	0	0	0	31.3	>80	1935	160	6.54183	0	2	0	1	2	Non-smoker
26216	Male	Primary school	1932-02-10	87	1	3	1	3	2	3	3	4	4	1	Often	1	1	0	0	0	0	0	0	0	0	0	0	0	0	0	0	0	26.8	>80	1932	162	7.34642	0	1	1	0	1	current smoker
26217	Male	Primary school	1940-11-23	79	2	3	1	3	2	2	1	4	1	0	NO	1	0	0	0	0	0	0	0	0	0	0	0	0	0	0	0	0	30.6	70/79	1940	149	9.14033	0	0	0	0	0	Non-smoker
26219	Female	No	1941-10-03	78	1	3	1	2	3	1	3	4	2	0	NO	1	0	0	1	1	0	0	0	0	0	0	0	0	0	0	0	0	25.6	70/79	1941	149	5.99213	0	2	0	0	2	Non-smoker
26220	Male	No	1943-08-10	76	2	4	1	1	3	3	1	4	2	0	Often	1	1	0	0	0	0	0	0	0	0	0	0	0	0	0	0	0	36.3	70/79	1943	163	8.72709	0	1	0	0	1	Non-smoker
26221	Female	No	1934-12-08	85	1	1	0	1	1	3	1	4	2	0	NO	1	0	0	0	0	0	0	0	0	0	0	0	1	0	0	0	0	21.4	>80	1934	139	5.90151	0	1	0	0	1	Non-smoker
26222	Male	No	1943-01-28	76	1	3	1	3	3	2	2	4	2	1	NO	1	1	0	0	0	0	0	0	1	0	0	0	0	0	0	0	0	38	70/79	1943	166	9.12499	0	1	0	0	1	Non-smoker
26223	Male	Primary school	1944-10-04	75	1	2	1	2	2	2	1	4	2	0	NO	1	1	0	0	0	0	0	0	0	0	0	0	0	0	0	0	0	35.7	70/79	1944	171	7.16488	0	1	0	0	1	Non-smoker
26226	Male	Primary school	1941-01-01	78	1	3	1	2	3	2	1	4	2	0	NO	1	1	0	0	0	0	0	0	0	0	0	0	0	0	0	0	0	42.5	70/79	1941	164	8.72512	0	1	0	0	1	Non-smoker
26227	Male	Primary school	1934-04-17	85	1	2	1	3	3	2	2	4	2	0	NO	1	0	0	0	0	0	0	0	0	0	0	0	0	0	0	0	0	33.5	>80	1934	162	6.36658	0	0	0	1	0	Ex-smoker
26228	Female	Primary school	1944-06-01	75	1	2	1	2	2	2	1	4	1	0	NO	2	0	0	0	0	0	0	0	0	0	0	0	0	0	0	0	0	19.4	70/79	1940	144	3.9126	0	0	0	1	0	Non-smoker
26278	Male	Primary school	1938-11-26	81	1	2	1	2	2	2	4	4	1	0	NO	1	1	1	1	1	0	0	0	0	0	0	0	0	0	0	0	0	13.8	>80	1938	152.1	7.40469	0	4	1	0	3	Non-smoker
26279	Male	Secondary school or above	1933-12-18	86	1	2	1	2	2	1	4	3	1	0	NO	4	1	0	1	0	0	0	0	0	0	0	0	1	0	0	0	0	23.9	>80	1933	168.9	9.50739	0	3	1	0	3	Non-smoker
26280	Male	Primary school	1954-10-30	65	1	3	1	2	3	2	1	4	2	0	NO	1	0	0	0	0	0	0	0	0	0	0	0	0	0	1	0	0	36.8	<70	1954	166.3	7.56834	0	1	0	0	1	Non-smoker
26281	Male	No	1942-10-10	77	1	3	1	2	3	1	2	4	1	0	Often	1	0	0	0	0	0	0	0	0	0	0	0	1	0	0	0	0	27.3	70/79	1942	154	8.58452	0	1	1	0	1	Non-smoker
26282	Male	No	1939-12-25	80	1	2	1	2	2	2	1	4	2	0	NO	1	1	0	0	0	0	0	0	0	0	0	0	0	0	0	0	0	23.1	>80	1939	163	7.59264	0	1	1	0	1	Non-smoker
26283	Male	Primary school	1940-05-20	79	1	3	1	3	3	1	1	4	3	0	NO	1	1	0	0	0	0	0	0	0	0	0	0	0	0	0	0	0	29.2	70/79	1940	173.7	7.16829	0	1	0	0	1	Non-smoker
26284	Male	Primary school	1956-06-20	63	1	3	1	2	3	2	2	4	2	0	NO	2	0	0	0	0	0	0	0	0	0	0	0	0	0	0	0	0	48.4	<70	1956	167.5	9.1953	0	0	0	0	0	Non-smoker
26285	Female	No	1944-05-03	75	1	2	1	1	2	2	1	3	2	0	NO	1	1	0	0	0	0	0	0	0	0	0	0	0	0	0	0	0	10.8	70/79	1944	144.7	7.18198	0	1	1	0	1	Non-smoker
26287	Female	No	1944-08-04	75	1	3	1	3	3	2	1	4	2	0	Often	1	1	0	0	0	1	0	0	0	0	0	0	0	0	0	0	0	17.9	70/79	1944	150.7	6.58504	0	2	1	0	2	Non-smoker
26288	Male	Secondary school or above	1940-02-09	79	2	4	1	2	4	2	1	4	2	0	NO	1	1	0	0	0	0	0	0	0	0	0	0	0	0	0	0	0	33.6	70/79	1940	151.9	7.27452	0	1	0	0	1	Non-smoker
26289	Female	Primary school	1942-11-09	77	1	1	0	1	1	3	1	4	2	0	NO	1	1	0	1	0	0	0	0	0	0	0	0	0	1	1	0	0	23.9	70/79	1942	151.8	8.4821	0	4	0	0	3	Non-smoker
26290	Male	Primary school	1938-12-04	81	2	2	1	2	3	2	2	4	2	0	Used to	1	0	0	0	0	0	0	0	0	0	0	0	0	0	1	0	0	14.6	>80	1938	157.7	6.07053	1	1	1	1	1	Non-smoker
26291	Male	Primary school	1942-04-07	77	1	2	1	2	2	2	1	4	1	0	NO	2	0	0	0	0	0	0	0	0	0	0	0	0	0	0	0	0	34.7	70/79	1942	167.7	6.26287	0	0	0	1	0	Ex-smoker
26292	Female	No	1933-12-23	86	1	1	0	1	1	2	1	4	2	0	NO	2	0	0	0	0	0	0	0	0	0	0	0	0	0	0	0	0	5.6	>80	1933	153.9	3.06687	1	0	1	1	0	Non-smoker
26293	Male	Primary school	1939-09-23	80	1	2	1	3	3	2	2	4	2	0	Often	1	0	0	0	0	0	0	0	0	0	0	0	0	0	1	0	0	29.6	>80	1939	152.6	6.8892	0	1	0	1	1	Non-smoker
26294	Male	No	1940-12-21	79	1	3	1	3	3	1	3	4	2	0	Often	2	0	0	0	0	0	0	0	0	0	0	0	0	0	0	0	0	10.8	70/79	1940	165.6	8.75454	0	0	1	0	0	Non-smoker
26295	Female	No	1931-02-25	88	2	1	0	1	1	3	1	3	2	0	NO	1	1	0	0	0	0	0	0	0	0	0	0	0	0	0	0	0	12.3	>80	1931	155.3	6.37203	0	1	1	0	1	Non-smoker
26296	Male	Secondary school or above	1944-10-21	75	2	3	1	2	3	2	1	4	3	0	Used to	1	1	0	0	0	0	0	0	0	0	0	0	1	0	1	0	0	37.5	70/79	1944	167.5	8.41282	0	3	0	0	3	Non-smoker
26297	Male	No	1934-09-30	85	1	3	1	3	3	3	3	4	2	0	Often	1	1	0	0	0	0	0	0	0	0	0	0	0	0	1	0	0	17.9	>80	1934	164.7	7.28244	0	2	1	0	2	Non-smoker
26322	Male	No	1955-03-09	64	1	3	1	3	3	1	1	4	2	1	NO	1	1	0	0	0	0	0	0	0	0	0	0	0	0	0	0	0	46	<70	1955	168.2	7.53709	0	1	0	0	1	Non-smoker
26323	Female	No	1939-09-08	80	1	1	0	1	1	4	1	4	2	0	NO	1	0	0	0	0	0	0	0	0	0	0	0	1	0	0	0	0	18.3	>80	1939	149.6	6.63276	0	1	0	0	1	Non-smoker
26325	Male	Primary school	1932-09-08	87	1	3	1	2	3	2	1	4	3	0	Used to	2	0	0	0	0	0	0	0	0	0	0	0	0	0	0	0	0	25.9	>80	1932	149.9	7.35937	0	0	1	0	0	Non-smoker
26326	Male	Primary school	1939-12-08	80	2	2	1	2	2	2	1	3	3	0	Used to	1	1	0	1	1	0	0	0	1	1	0	0	1	1	0	0	0	38.5	>80	1939	175.1	9.58087	0	6	0	0	3	Non-smoker
26328	Male	Primary school	1957-09-01	62	1	3	1	2	3	1	3	4	3	1	Often	2	0	0	0	0	0	0	0	0	0	0	0	0	0	0	0	0	46.6	<70	1957	173.6	7.82151	0	0	0	0	0	current smoker
26329	Female	No	1631-12-05		1	1	0	1	1	1	1	4	2	0	NO	2	0	0	0	0	0	0	0	0	0	0	0	0	0	0	0	0	12.4		1931	149.5	4.38906	1	0	1	1	0	Non-smoker
26330	Male	Primary school	1935-07-13	84	1	3	1	2	3	1	1	4	3	0	NO	1	1	0	0	0	0	0	0	0	0	0	0	1	0	0	0	0	25.2	>80	1935	162.4	8.49913	0	2	1	0	2	Non-smoker
26331	Male	No	1936-09-16	83	2	3	1	3	3	3	2	3	3	0	Often	1	0	0	0	1	0	0	0	0	1	0	0	1	0	0	0	0	36.1	>80	1936	156.2	6.84176	0	3	0	1	3	Ex-smoker
26332	Female	No	1937-08-28	82	1	2	1	2	2	2	1	4	2	0	NO	1	1	0	0	0	0	0	0	0	0	0	0	1	0	0	0	0	16.6	>80	1937	143.6	5.3549	1	2	1	1	2	Non-smoker
26333	Male	Primary school	1955-01-08	64	1	3	1	2	4	2	1	4	3	0	NO	1	0	0	0	0	0	0	0	0	0	0	0	0	0	1	0	0	45.5	<70	1955	170.4	7.17436	0	1	0	0	1	Non-smoker
26335	Female	No	1936-01-24	83	1	2	1	2	3	1	1	4	3	0	NO	1	1	0	0	0	0	0	0	0	0	0	0	0	0	0	0	0	15.7	>80	1936	152.4	5.79668	1	1	1	0	1	Non-smoker
26336	Female	No	1936-03-11	83	2	2	1	3	1	2	1	3	2	0	NO	1	1	0	0	0	0	0	0	0	0	0	0	0	0	0	0	0	27.8	>80	1936	155.1	9.27623	0	1	0	0	1	Non-smoker
26337	Female	No	1933-07-12	86	1	1	0	1	1	3	1	4	2	0	NO	1	1	0	1	0	0	0	0	0	0	0	0	0	0	0	0	0	19.5	>80	1933	143.7	6.33063	0	2	0	0	2	Non-smoker
26338	Male	Primary school	1956-07-23	63	2	2	1	3	3	2	2	3	3	0	Often	1	1	0	0	0	0	0	0	0	0	0	0	0	0	0	0	0	33.6	<70	1956	163.7	8.37399	0	1	0	0	1	Non-smoker
26339	Male	No	1956-01-10	63	1	3	1	3	3	1	1	4	2	0	Often	2	0	0	0	0	0	0	0	0	0	0	0	0	0	0	0	0	53	<70	1956	172.4	7.62546	0	0	0	0	0	current smoker
26340	Female	No	1936-01-07	83	1	1	0	2	1	2	1	3	3	0	NO	1	1	0	0	0	0	0	0	0	0	0	0	0	1	0	0	0	14.7	>80	1936	148.2	6.42125	0	2	1	0	2	Non-smoker
26341	Female	Primary school	1937-06-02	82	1	3	1	3	3	3	3	3	3	1	NO	1	0	0	0	0	0	0	0	0	0	0	0	1	0	0	0	0	18.1	>80	1937	147.3	4.49711	0	1	0	1	1	Non-smoker
26342	Male	Secondary school or above	1936-10-16	83	1	3	1	3	3	3	3	1	3	0	NO	1	1	0	0	0	0	0	0	0	0	0	0	0	0	0	0	0	32.8	>80	1936	162.6	7.59961	0	1	0	0	1	Non-smoker
26343	Male	Primary school	1956-11-03	63	1	2	1	2	3	2	1	4	3	0	Often	1	0	0	0	0	0	0	0	0	0	0	0	0	0	1	0	0	35.1	<70	1956	170.8	6.43275	0	1	0	1	1	current smoker
26344	Male	No	1958-03-25	61	1	3	1	3	3	3	3	3	3	1	Often	1	1	1	0	0	0	0	0	0	0	0	0	0	0	0	0	0	38.7	<70	1958	166.6	8.64608	0	2	0	0	2	current smoker
26347	Male	Primary school	1955-10-03	64	1	3	1	2	3	2	1	4	3	0	NO	1	1	0	0	0	0	0	0	0	0	0	0	0	0	0	0	0	45.2	<70	1955	171.1	8.56322	0	1	0	0	1	current smoker
26369	Male	Primary school	1931-01-09	88	1	3	1	3	3	1	1	4	2	0	Often	1	1	0	0	0	0	0	0	0	0	0	1	0	0	0	0	0	25.1	>80	1931	160	7.53591	0	1	1	0	1	Non-smoker
26370	Female	No	1937-06-02	82	1	2	1	3	1	3	1	3	1	0	NO	1	0	0	1	1	0	0	0	0	0	0	0	0	0	0	0	0	13.2	>80	1937	143	6.25301	0	2	1	0	2	Non-smoker
26371	Male	Secondary school or above	1956-09-22	63	1	2	1	2	3	1	1	4	2	1	Often	1	1	0	0	0	0	0	0	0	0	0	0	0	0	0	0	0	43.9	<70	1956	167	7.36892	0	1	0	0	1	Non-smoker
26372	Male	Primary school	1939-05-08	80	1	3	1	4	3	2	3	4	3	1	Often	1	0	0	0	0	0	0	0	0	0	0	0	0	0	0	0	0	37.3	>80	1939	163	7.0676	0	0	0	0	0	Ex-smoker
26373	Male	Secondary school or above	1943-07-02	76	1	3	1	3	3	2	1	4	3	1	Often	1	0	0	0	1	0	0	0	0	0	0	0	0	0	0	0	0	33.6	70/79	1943	170	6.28991	0	1	0	1	1	Non-smoker
26374	Male	Primary school	1944-11-10	75	1	1	0	3	3	1	4	4	2	1	NO	1	1	0	0	0	0	0	0	0	0	0	0	0	0	0	0	0	42.8	70/79	1944	175	9.04187	0	1	0	0	1	current smoker
26375	Male	Primary school	1943-06-01	76	1	2	1	2	3	2	1	4	2	0	NO	2	0	0	0	0	0	0	0	0	0	0	0	0	0	1	0	0	28.8	70/79	1943	160	7.71476	0	1	0	0	1	Non-smoker
26376	Female	No	1939-07-20	80	2	2	1	2	2	3	1	4	3	0	NO	1	1	0	1	0	0	0	0	0	0	0	0	0	1	0	0	0	18.5	>80	1939	148	7.02767	0	3	0	0	3	Non-smoker
26377	Male	No	1933-08-06	86	1	3	1	2	3	1	1	4	2	0	Often	1	0	0	0	1	0	0	0	0	0	0	0	0	0	0	0	0	27.6	>80	1933	166	8.21499	0	1	1	0	1	Non-smoker
26379	Female	No	1943-07-19	76	1	2	1	2	3	2	4	4	3	0	NO	1	1	1	1	0	0	0	0	0	0	0	0	1	0	0	0	0	15.2	70/79	1943	149	7.54378	0	4	1	0	3	Non-smoker
26380	Male	Secondary school or above	1939-10-10	80	1	2	1	2	3	2	1	4	3	1	Often	1	1	0	0	0	0	0	0	0	0	0	0	0	0	0	0	0	23.12	>80	1939	152	7.87844	0	1	1	0	1	Non-smoker
26381	Male	Primary school	1939-09-19	80	1	3	1	4	3	2	4	3	2	1	NO	1	1	0	1	1	0	0	0	0	0	0	0	0	0	0	0	0	33.5	>80	1939	169	6.97595	0	3	0	1	3	Non-smoker
26382	Male	Primary school	1942-12-12	77	1	2	1	1	2	2	1	3	2	0	Often	1	0	0	1	0	0	0	0	0	0	0	0	1	0	1	0	0	37.4	70/79	1942	161	7.86926	0	3	0	0	3	current smoker
26383	Male	Primary school	1959-09-19	60	1	3	1	2	3	1	1	4	3	0	Used to	1	1	0	0	0	0	0	0	0	0	0	0	0	0	1	0	0	37.4	<70	1959	165	9.34814	0	2	0	0	2	Ex-smoker
26384	Female	No	1944-10-23	75	1	1	0	1	1	1	1	4	3	0	NO	1	0	1	0	0	0	0	0	0	0	0	0	0	0	1	0	0	19.6	70/79	1944	143	5.2961	0	2	0	1	2	Non-smoker
26385	Female	No	1943-11-07	76	2	2	1	2	2	2	1	3	1	0	NO	1	1	0	0	0	0	0	0	0	0	0	0	0	0	0	0	0	12.5	70/79	1943	156	4.67814	1	1	1	1	1	Non-smoker
26386	Male	No	1941-12-16	78	1	2	1	3	2	3	1	3	1	1	Often	1	1	0	0	1	0	0	0	0	0	0	0	1	0	0	0	0	26	70/79	1941	160	9.35798	0	3	1	0	3	current smoker
26387	Male	Primary school	1941-07-12	78	1	1	0	2	3	2	1	4	1	0	Often	1	1	0	0	0	0	0	0	0	0	0	0	0	1	0	0	0	45.3	70/79	1941	170	7.36289	0	2	0	0	2	current smoker
26388	Male	Primary school	1939-01-03	80	1	3	1	4	3	2	3	4	3	1	Often	1	0	0	0	0	0	0	0	0	0	0	0	0	0	1	0	0	27.5	>80	1939	173	7.32137	0	1	1	0	1	Ex-smoker
26390	Female	No	1940-09-14	79	1	2	1	2	1	1	1	4	2	0	NO	1	1	1	1	0	0	0	0	0	0	0	0	1	0	0	0	0	21.1	70/79	1940	148	7.53874	0	4	0	0	3	Non-smoker
26391	Male	Primary school	1937-01-04	82	1	3	1	2	1	1	1	4	2	0	NO	1	1	0	0	0	0	0	0	0	0	0	0	1	0	0	0	0	20.2	>80	1937	155	7.48251	0	2	1	0	2	current smoker
26392	Male	Primary school	1942-03-01	77	2	2	1	4	2	2	1	4	2	0	Used to	2	0	0	0	0	0	0	0	0	0	0	0	0	0	0	0	0	34.5	70/79	1942	176	8.33631	0	0	0	0	0	Non-smoker
26393	Male	Secondary school or above	1959-12-12	60	1	3	1	2	3	2	3	4	3	0	Often	2	0	0	0	0	0	0	0	0	0	0	0	0	0	0	0	0	40.2	<70	1959	162	8.22638	0	0	0	0	0	current smoker
26394	Female	No	1934-09-30	85	1	1	0	1	1	1	3	1	4	0	NO	1	0	1	0	0	0	0	0	0	0	0	0	0	0	0	0	0	18	>80	1934	149	7.63549	0	1	0	0	1	Non-smoker
26395	Male	Primary school	1944-04-23	75	1	2	1	1	3	1	1	4	2	0	NO	1	1	1	0	1	0	0	0	0	0	0	0	0	0	0	0	0	18.3	70/79	1944	161	8.05669	0	3	1	0	3	Non-smoker
26396	Male	Primary school	1940-05-17	79	1	1	0	2	3	1	1	4	1	1	Often	2	0	0	0	0	0	0	0	0	0	0	0	0	0	0	0	0	27.2	70/79	1940	155	8.14647	0	0	1	0	0	current smoker
26397	Male	No	1935-01-08	84	1	3	1	3	3	3	2	4	2	1	Used to	1	1	0	0	0	0	0	0	0	0	0	0	0	0	0	0	0	23.2	>80	1935	155	7.69295	0	1	1	0	1	Ex-smoker
26399	Male	Primary school	1941-12-25	78	1	2	1	2	3	1	1	4	2	1	Often	1	0	0	0	0	0	0	0	0	0	0	0	1	0	0	0	0	37.7	70/79	1941	170	7.80425	0	1	0	0	1	current smoker
26400	Male	Primary school	1942-06-05	77	1	2	1	2	2	2	1	4	3	1	NO	1	1	0	0	0	0	0	0	0	0	0	0	0	0	0	0	0	24.5	70/79	1942	164	6.3881	1	1	1	1	1	current smoker
26401	Female	Secondary school or above	1972-04-26	47	2	3	1	2	3	2	4	4	4	0	NO	2	0	0	0	0	0	0	0	0	0	0	0	0	0	0	0	0	28.9	<70	1972	156	6.94028	0	0	0	0	0	Non-smoker
26402	Male	Primary school	1941-07-17	78	1	3	1	3	2	3	2	3	2	0	Used to	1	1	0	1	0	0	0	0	0	0	0	0	0	0	0	0	0	21.8	70/79	1941	163	7.88081	0	2	1	0	2	Non-smoker
26403	Male	No	1936-12-06	83	2	2	1	2	3	3	4	4	2	0		1	0	1	1	0	1	0	0	0	0	0	0	1	0	0	0	0	13.4	>80	1936	156	7.30261	0	4	1	0	3	Ex-smoker
26404	Female	No	1944-09-18	75	2	1	0	1	1	1	1	4	3	0	Often	1	1	0	1	0	0	0	0	0	0	0	0	0	0	0	0	0	11.3	70/79	1944	160	7.46281	0	2	1	0	2	Non-smoker
26405	Male	Primary school	1943-02-03	76	2	2	1	1	3	1	1	4	3	1	Often	1	1	0	0	0	0	0	0	0	0	0	0	0	0	0	0	0	42.5	70/79	1943	165	9.73579	0	1	0	0	1	Non-smoker
26406	Male	Primary school	1955-02-07	64	1	3	1	2	3	1	3	4	2	0	Often	2	0	0	0	0	0	0	0	0	0	0	0	0	0	0	0	0	36.9	<70	1955	165	8.35036	0	0	0	0	0	current smoker
26407	Female	No	1942-08-29	77	2	1	0	1	1	3	1	3	2	0	Often	1	0	0	1	0	0	0	0	0	0	0	0	1	0	0	0	0	20.1	70/79	1942	148	7.32933	0	2	0	0	2	Non-smoker
26408	Female	No	1939-02-16	80	1	1	0	1	1	1	1	4	2	0	NO	2	0	0	0	0	0	0	0	0	0	0	0	0	0	0	0	0	15	>80	1939	150	3.99875	1	0	1	1	0	Non-smoker
26409	Male	Primary school	1942-07-18	77	1	3	1	2	2	1	1	4	1	0	Often	2	0	0	0	0	0	0	0	0	0	0	0	0	0	0	0	0	35.4	70/79	1942	165	6.88053	0	0	0	1	0	Non-smoker
26410	Male	Secondary school or above	1940-11-09	79	2	3	1	2	3	2	2	4	2	0	NO	1	0	0	0	1	0	0	0	0	0	0	0	0	0	0	0	0	38.3	70/79	1940	164.7	5.46294	0	1	0	1	1	Non-smoker
26411	Male	Primary school	1937-03-14	82	1	3	1	2	3	1	1	4	2	1	Often	2	0	0	0	0	0	0	0	0	0	0	0	0	0	0	0	0	25.7	>80	1937	165	7.30265	0	0	1	0	0	current smoker
26412	Female	No	1933-02-26	86	1	3	1	3	3	2	1	4	2	0	Often	2	0	0	0	0	0	0	0	0	0	0	0	0	0	0	0	0	15.7	>80	1933	147	4.77373	1	0	1	1	0	Non-smoker
26413	Female	No	1943-04-24	76	2	1	0	1	1	1	1	4	2	0	NO	1	0	0	1	0	0	0	0	0	0	0	0	0	1	0	0	0	15.2	70/79	1943	150	4.07797	1	2	1	1	2	Non-smoker
26414	Female	No	1935-05-28	84	1	1	0	1	1	1	1	4	2	0	NO	2	0	0	0	0	0	0	0	0	0	0	0	0	0	0	0	0	20	>80	1935	154	4.83451	0	0	0	1	0	Non-smoker
26416	Male	Secondary school or above	1961-05-28	58	2	3	1	2	3	2	4	4	2	0	Often	1	1	0	1	0	0	0	0	0	0	0	0	0	0	0	0	0	45.7	<70	1961	167	8.59572	0	2	0	0	2	current smoker
26417	Male	Secondary school or above	1969-02-02	50	1	3	1	3	3	2	4	4	4	1	Often	1	1	0	0	0	0	0	0	0	0	0	0	0	0	0	0	0	50.5	<70	1969	170	7.35497	0	1	0	0	1	Non-smoker
26418	Female	No	1941-07-18	78	1	2	1	3	2	2	1	4	3	0	NO	1	1	0	1	0	1	0	0	0	0	0	0	0	0	0	0	0	13	70/79	1941	153	7.20773	0	3	1	0	3	Non-smoker
26419	Male	Primary school	1956-11-05	63	1	3	1	3	3	2	3	4	2	0	Often	1	1	1	0	0	0	0	0	0	0	0	0	0	0	1	0	0	41	<70	1956	157	7.3073	0	3	0	0	3	current smoker
26420	Male	No	1933-06-15	86	2	3	1	3	3	3	3	3	3	1	Used to	1	1	0	1	1	0	0	0	0	0	0	0	0	0	0	0	0	25.1	>80	1933	170.6	7.82109	0	3	1	0	3	Non-smoker
26421	Male	Primary school	1933-02-13	86	1	3	1	2	3	2	4	4	3	1	NO	1	1	0	0	0	0	0	0	0	0	0	0	0	0	0	0	0	21.1	>80	1933	158	8.20559	0	1	1	0	1	Ex-smoker
26422	Male	No	1934-01-30	85	1	2	1	2	2	2	2	4	2	0	NO	2	0	0	0	0	0	0	0	0	0	0	0	0	0	0	0	0	26.8	>80	1934	158.7	8.74306	0	0	1	0	0	Non-smoker
26423	Female	No	1941-10-30	78	1	1	0	1	1	3	1	4	2	0	Often	1	1	0	0	0	0	0	0	0	0	0	0	0	0	0	0	0	25.1	70/79	1941	157	6.9976	0	1	0	0	1	Non-smoker
26424	Male	No	1940-03-03	79	1	3	1	3	3	2	1	4	2	1	Often	1	1	0	0	0	0	0	0	0	0	0	0	0	0	0	0	0	27	70/79	1940	156	6.83742	1	1	1	1	1
26425	Male	Primary school	1942-07-28	77	2	2	1	2	2	2	2	2	2	0	NO	1	0	0	0	0	0	0	0	0	1	0	0	0	0	0	0	0	27.5	70/79	1942	154	8.25829	0	1	1	0	1	Non-smoker
26426	Female	Primary school	1943-10-30	76	1	1	0	1	1	3	1	3	2	0	NO	1	1	0	0	0	0	0	0	0	0	0	0	0	1	0	0	0	25	70/79	1943	145.5	6.99063	0	2	0	0	2	Non-smoker
26427	Male	Primary school	1932-11-11	87	1	2	1	2	2	2	1	3	2	0	Used to	1	1	1	1	0	0	0	0	0	0	0	0	0	0	0	0	0	10	>80	1932	168.7	7.13373	0	3	1	0	3	Ex-smoker
26429	Female	No	1944-05-11	75	2	1	0	1	1	1	4	4	3	0	NO	1	1	0	0	0	0	0	0	0	0	0	0	0	0	0	0	0	35.7	70/79	1944	147.7	7.51923	0	1	0	0	1	Non-smoker
26431	Male	Primary school	1944-11-01	75	2	1	0	2	1	1	1	4	2	0	NO	1	0	0	0	0	0	0	0	0	0	0	0	0	1	0	0	0	29.1	70/79	1944	167	8.4527	0	1	0	0	1	Non-smoker
26432	Male	Primary school	1956-04-27	63	2	3	1	2	3	2	4	4	3	0	Used to	1	0	1	0	0	0	0	1	0	0	0	0	0	0	1	0	0	32.1	<70	1956	165	6.22888	0	3	0	1	3	current smoker
26433	Male	Primary school	1943-10-21	76	1	2	1	2	3	2	1	4	2	1	Often	1	1	0	0	0	0	0	0	0	0	0	0	0	0	0	0	0	31	70/79	1943	146	8.16426	0	1	0	0	1	current smoker
26434	Male	No	1938-06-24	81	1	1	0	3	1	2	1	4	2	0	Used to	1	0	0	0	0	0	0	0	0	0	0	0	0	0	1	0	0	29	>80	1938	164	7.33798	0	1	0	0	1	Ex-smoker
26435	Female	No	1944-09-22	75	1	1	0	1	1	2	1	4	3	0	Often	1	0	0	0	0	0	0	0	0	0	0	0	1	0	0	0	0	8.7	70/79	1944	145	6.36305	0	1	1	0	1	Non-smoker
26437	Male	No	1940-12-15	79	1	2	1	1	2	2	1	3	1	1	Often	1	1	0	0	0	0	0	0	0	0	0	0	0	0	0	0	0	31.2	70/79	1940	166.8	7.24743	0	1	0	0	1	current smoker
26438	Male	No	1955-01-26	64	2	1	0	1	1	2	1	3	2	0	Often	1	1	0	0	0	0	0	0	0	0	0	0	0	1	0	0	0	38.8	<70	1955	161.3	7.2862	0	2	0	0	2	Non-smoker
26439	Male	Primary school	1943-12-28	76	1	3	1	3	3	2	1	3	2	0	Often	1	1	0	1	0	0	0	0	0	0	0	0	0	0	0	0	0	33.6	70/79	1943	165	9.02848	0	2	0	0	2	Ex-smoker
26440	Male	Primary school	1939-05-25	80	2	3	1	3	3	3	3	3	3	1	Often	1	0	0	0	0	0	0	0	0	0	0	0	0	1	0	0	0	31.5	>80	1939	159	6.45668	0	1	0	1	1	Ex-smoker
26442	Female	Primary school	1942-04-09	77	1	2	1	2	2	1	1	4	2	0	NO	1	1	1	0	0	0	0	0	0	0	0	0	0	0	0	0	0	26.1	70/79	1942	150	6.95142	0	2	0	0	2	Non-smoker
26443	Female	No	1940-03-20	79	2	1	0	1	1	1	1	3	3	0	Used to	1	1	1	0	0	0	0	0	0	1	0	0	1	1	0	0	0	13.2	70/79	1940	152.3	8.0928	0	5	1	0	3	Ex-smoker
26445	Male	Primary school	1939-11-12	80	1	2	1	2	3	1	1	4	2	0	Used to	1	1	0	0	0	0	0	0	0	1	0	0	0	0	0	0	0	16.9	>80	1939	159.5	9.4692	0	2	1	0	2	Ex-smoker
26447	Female	No	1944-07-14	75	1	2	1	2	2	3	1	3	2	0	NO	1	0	0	0	0	0	0	0	0	0	0	0	0	0	0	0	0	16.3	70/79	1944	154.7	5.45878	1	0	1	1	0	Non-smoker
26448	Female	No	1939-11-04	80	1	2	1	2	2	3	2	3	1	0	NO	1	0	1	1	0	0	0	0	0	0	0	0	0	0	0	0	0	18.1	>80	1939	151	5.01665	0	2	0	1	2	Non-smoker
26450	Female	No	1937-02-13	82	1	1	0	1	1	2	1	4	2	0	NO	1	1	0	0	0	0	0	0	0	0	0	0	1	0	0	0	0	17.4	>80	1937	144.2	6.24595	0	2	1	0	2	Non-smoker
26452	Male	Primary school	1941-06-21	78	1	3	1	2	2	2	1	4	2	0	Often	1	1	0	0	0	0	0	0	0	0	0	0	0	0	0	0	0	27.8	70/79	1941	154	7.60427	0	1	1	0	1	Ex-smoker
26454	Male	Primary school	1940-02-10	79	2	2	1	2	2	2	2	3	3	0	Used to	1	1	0	1	0	0	0	0	0	1	0	0	0	1	0	0	0	25.3	70/79	1940	159	9.46834	0	4	1	0	3	Ex-smoker
26455	Male	Primary school	1940-10-30	79	1	1	0	2	2	2	1	3	2	0	Often	1	1	0	0	0	0	0	0	0	0	0	0	0	0	0	0	0	13.4	70/79	1940	155	6.31936	1	1	1	1	1	Non-smoker
26456	Male	No	1935-03-12	84	2	2	1	2	2	2	2	3	3	0	Often	1	0	0	0	0	0	0	0	0	0	0	0	0	1	0	0	0	29.8	>80	1935	168.4	8.47812	0	1	0	0	1	current smoker
26458	Male	No	1931-08-13	88	2	2	1	2	2	2	2	3	3	1	NO	1	1	0	0	0	0	0	0	0	0	0	0	0	0	0	0	0	24.5	>80	1931	161.5	6.58453	1	1	1	1	1	current smoker
26459	Female	No	1942-01-21	77	2	2	1	2	2	3	4	4	2	0	NO	1	0	0	0	1	0	0	0	0	0	0	0	0	0	0	0	0	12.3	70/79	1942	149	6.0456	0	1	1	0	1	Non-smoker
26460	Male	No	1936-02-23	83	1	3	1	3	3	3	2	4	1	0	Often	2	0	0	0	0	0	0	0	0	0	0	0	0	0	0	0	0	34.4	>80	1936	164	8.66016	0	0	0	0	0	Non-smoker
26461	Female	No	1940-11-21	79	1	3	1	3	3	3	3	4	4	0	Often	2	0	0	0	0	0	0	0	0	0	0	0	0	0	0	0	0	11.5	70/79	1940	154.6	3.94407	1	0	1	1	0	Non-smoker
26462	Male	No	1943-08-10	76	2	3	1	2	3	2	4	4	2	0	Often	2	0	0	0	0	0	0	0	0	0	0	0	0	0	0	0	0	34.8	70/79	1943	157.7	9.64179	0	0	0	0	0	Ex-smoker
26463	Female	No	1936-09-15	83	1	2	1	2	2	2	1	4	3	0	Used to	1	1	0	0	0	0	0	0	0	0	0	0	0	0	0	0	0	4.3	>80	1936	139	4.97624	1	1	1	1	1	Non-smoker
26465	Female	Primary school	1941-10-08	78	2	2	1	2	2	3	1	3	3	0	NO	1	0	0	0	1	0	0	0	1	0	0	0	1	0	0	0	0	17.2	70/79	1941	157.7	6.31744	0	2	1	0	2	Non-smoker
26467	Female	No	1933-08-15	86	1	2	1	2	2	2	1	3	2	0	NO	2	0	0	0	0	0	0	0	0	0	0	0	0	0	0	0	0	6.8	>80	1933	159	6.5901	0	0	1	0	0	Non-smoker
26468	Male	No	1935-02-18	84	2	3	1	3	3	3	3	3	3	0	NO	1	0	0	0	1	0	0	0	0	1	0	0	1	0	0	0	0	34.4	>80	1935	172	6.54122	0	3	0	1	3	Ex-smoker
26470	Male	Primary school	1938-07-16	81	1	3	1	2	2	1	1	4	2	0	NO	1	1	0	0	0	0	0	0	0	0	0	0	0	0	0	0	0	19	>80	1938	151	7.93056	0	1	1	0	1	Non-smoker
26471	Male	No	1938-02-02	81	1	2	1	2	2	2	2	3	3	0	Often	1	0	0	0	0	0	0	0	0	0	0	0	0	1	0	0	0	27.5	>80	1938	156.5	6.72711	1	1	1	1	1	Non-smoker
26472	Male	Primary school	1942-01-18	77	2	3	1	3	3	3	3	3	3	0	Used to	1	0	0	0	0	0	0	0	0	1	0	0	0	1	0	0	0	30.8	70/79	1942	155	7.82816	0	2	0	0	2	current smoker
26473	Male	Primary school	1944-09-19	75	1	3	1	2	3	2	1	4	2	1	Often	1	0	0	0	0	0	0	0	0	0	0	0	1	0	0	0	0	39.8	70/79	1944	164	9.11067	0	1	0	0	1	Non-smoker
26474	Female	No	1942-11-13	77	1	2	1	2	2	3	1	4	2	0	NO	1	0	0	1	0	0	0	0	1	0	0	0	0	0	0	0	0	15.3	70/79	1942	140	5.05578	1	1	1	1	1	Non-smoker
26475	Male	Secondary school or above	1956-07-17	63	1	3	1	2	1	3	1	4	1	0	Often	1	0	0	0	0	0	0	0	0	0	0	0	0	0	0	0	0	35.4	<70	1956	155.6	6.86864	0	0	0	1	0	current smoker
26476	Male	No	1936-09-15	83	1	3	1	2	3	2	1	4	2	1	NO	2	0	0	0	0	0	0	0	0	0	0	0	0	0	0	0	0	27.3	>80	1936	159	6.97688	1	0	1	1	0	current smoker
26477	Female	No	1936-03-29	83	1	1	0	1	2	1	1	4	2	0	NO	1	0	0	1	0	0	0	0	0	0	0	0	0	0	0	0	0	20.5	>80	1936	162.8	5.88941	0	1	0	0	1	Non-smoker
26479	Male	Secondary school or above	1942-07-22	77	1	3	1	4	3	3	3	4	3	0	Often	2	0	0	0	0	0	0	0	0	0	0	0	0	0	0	0	0	25.5	70/79	1942	162	8.98866	0	0	1	0	0	Non-smoker
26480	Female	No	1943-04-30	76	1	3	1	2	3	2	1	4	2	0	NO	1	0	1	0	0	0	0	0	0	0	0	0	0	0	0	0	0	16.4	70/79	1943	150	5.8512	1	1	1	0	1	Non-smoker
26481	Male	No	1944-06-04	75	2	3	1	3	3	3	1	3	3	0	Often	1	0	0	0	0	0	0	0	0	0	0	0	1	0	0	0	0	36.5	70/79	1944	167.7	7.71126	0	1	0	0	1	Non-smoker
26483	Male	Secondary school or above	1944-03-09	75	2	3	1	3	3	2	3	4	2	0	NO	2	0	0	0	0	0	0	0	0	0	0	0	0	0	0	0	0	33.1	70/79	1944	162.5	6.76461	0	0	0	1	0	Non-smoker
26484	Male	Primary school	1940-03-07	79	2	3	1	4	3	3	3	4	3	0	Often	1	1	0	0	0	0	0	0	0	0	0	0	1	0	0	0	0	26.1	70/79	1940	163	6.52175	1	2	1	1	2	Ex-smoker
26485	Male	Primary school	1955-08-09	64	1	3	1	3	3	3	3	4	3	0	Often	2	0	0	0	0	0	0	0	0	0	0	0	0	0	0	0	0	42.4	<70	1955	165	7.19545	0	0	0	0	0	current smoker
26487	Male	Secondary school or above	1944-04-25	75	2	3	1	3	3	2	1	3	2	0	Often	1	1	1	0	0	0	0	0	0	0	0	0	1	0	0	0	0	25.7	70/79	1944	163.5	10.7875	0	3	1	0	3	Non-smoker
26488	Female	No	1944-02-25	75	1	2	1	2	2	2	2	4	2	0	NO	2	0	0	0	0	0	0	0	0	0	0	0	0	0	0	0	0	6	70/79	1944	152.4	4.57237	1	0	1	1	0	Non-smoker
26490	Male	Primary school	1943-07-09	76	2	1	0	2	2	3	1	4	2	0	Used to	1	1	0	0	0	0	0	0	0	0	0	0	0	0	0	0	0	33.5	70/79	1943	159	7.75486	0	1	0	0	1	Ex-smoker
26491	Male	No	1943-04-13	76	2	2	1	2	2	2	2	3	3	0	NO	1	0	0	1	0	0	0	1	0	0	0	0	0	0	0	0	0	9.3	70/79	1943	153.5	5.69936	1	2	1	1	2	Non-smoker
26494	Male	Primary school	1954-11-15	65	1	3	1	2	3	2	1	4	3	1	Often	2	0	0	0	0	0	0	0	0	0	0	0	0	0	0	0	0	37.9	<70	1954	164.6	7.35899	0	0	0	0	0	Non-smoker
26495	Male	No	1940-01-07	79	2	3	1	3	3	3	2	4	2	0	NO	1	0	0	0	0	1	0	0	0	0	0	0	0	0	0	0	0	31	70/79	1940	163	8.75118	0	1	0	0	1	Non-smoker
26496	Male	Secondary school or above	1972-10-28	47	1	3	1	3	3	3	2	2	4	0	Often	1	0	0	0	0	0	0	0	0	0	0	0	0	1	0	0	0	36.4	<70	1972	165.4	9.80287	0	1	0	0	1	current smoker
26499	Male	Primary school	1959-10-03	60	2	2	1	2	2	2	2	3	3	0	Often	1	1	0	0	0	0	0	0	0	0	0	0	0	0	0	0	0	37.2	<70	1959	166	8.96682	0	1	0	0	1	Ex-smoker
25005	Male	No	1938-03-18	81	1	4	1	3	4	2	1	4	2	1	Used to	1	0	0	0	0	0	0	0	0	1	0	0	0	0	0	0	0	18.6	>80	1938	156	7.42674	0	1	1	0	1	Non-smoker
25006	Male	Primary school	1936-06-18	83	2	4	1	3	4	2	4	4	4	1	NO	1	0	1	0	0	0	0	0	0	0	0	0	0	0	1	0	0	11.8	>80	1936	168.7	6.0275	1	2	1	1	2	Non-smoker
25025	Female	No	1940-11-13	79	2	1	0	3	1	2	1	4	1	0	NO	1	0	1	0	0	0	0	0	0	0	0	0	0	0	0	0	0	2.8	70/79	1940	147	6.72587	0	1	1	0	1	Non-smoker
25027	Male	Primary school	1934-07-01	85	1	2	1	2	3	2	3	4	3	0	Often	1	0	0	0	0	0	0	0	0	1	0	0	0	0	0	0	0	31	>80	1934	158	8.42251	0	1	0	0	1	Ex-smoker
25030	Female	No	1945-04-06	74	1	2	1	2	2	2	1	4	2	0	Often	1	0	0	0	0	0	0	0	0	0	0	0	0	0	0	0	0	2.5	70/79	1945	151	5.94188	1	0	1	0	0	Non-smoker
25071	Female	Primary school	1957-06-19	62	1	1	0	4	3	2	1	4	4	0	Often	2	0	0	0	0	0	0	0	0	0	0	0	0	0	0	0	0	29.7	<70	1957	159	7.33155	0	0	0	0	0	Non-smoker
25074	Male	Primary school	1954-10-09	65	1	1	0	1	2	2	4	4	2	0	Often	2	0	0	0	0	0	0	0	0	0	0	0	0	0	0	0	0	34.2	<70	1953	168	8.79966	0	0	0	0	0	Non-smoker
25078	Female	Primary school	1953-01-12	66	2	2	1	1	1	1	4	4	2	0	NO	1	1	0	0	0	0	0	0	0	0	0	0	0	0	0	0	0	18.8	<70	1953	156	6.40258	0	1	0	0	1	Non-smoker
25087	Female	No	1950-08-15	69	1	3	1	3	3	3	3	3	3	0	Often	2	0	0	0	0	0	0	0	0	0	0	0	0	0	0	0	0	10.6	<70	1950	153	4.23254	1	0	1	1	0	Non-smoker
25140	Female	No	1951-11-13	68	1	2	1	2	3	2	1	4	2	1	NO	1	1	0	0	0	0	0	0	0	0	0	0	0	0	0	0	0	16.9	<70	1951	148	7.54717	0	1	1	0	1	Non-smoker
25142	Male	Secondary school or above	1950-03-21	69	1	2	1	1	3	1	2	4	2	0	NO	1	1	0	1	0	0	0	0	0	0	0	0	0	0	0	0	0	30.2	<70	1950	164	9.62517	0	2	0	0	2	Non-smoker
25152	Male	Primary school	1955-04-17	64	1	2	1	1	2	4	1	4	3	0	Often	1	1	0	1	0	0	0	0	0	0	0	0	0	0	0	0	0	30.2	<70	1955	166.7	8.37536	0	2	0	0	2	Ex-smoker
25160	Male	Primary school	1955-01-13	64	2	2	1	3	3	2	4	4	2	0	Used to	1	1	0	0	0	0	0	1	0	0	0	0	0	0	0	0	0	36.8	<70	1955	165	8.39616	0	2	0	0	2	current smoker
25165	Female	No	1941-11-07	78	2	1	0	1	1	1	3	4	1	0	NO	1	1	0	0	0	0	0	0	0	0	0	0	0	0	0	0	0	14	70/79	1941	147	5.90257	1	1	1	0	1	Non-smoker
25172	Female	Primary school	1948-09-06	71	1	2	1	2	2	2	1	4	2	0	Often	2	0	0	0	0	0	0	0	0	0	0	0	0	0	0	0	0	26.5	70/79	1948	158	6.57551	0	0	0	0	0	Non-smoker
25195	Male	Primary school	1947-12-03	72	1	2	1	2	3	2	2	4	2	0	Often	1	1	0	0	0	0	0	0	0	0	0	0	0	0	0	0	0	28.1	70/79	1947	160	9.21108	0	1	0	0	1	Non-smoker
25338	Male	No	1949-07-28	70	1	4	1	3	2	1	1	4	2	1	Often	1	0	0	0	0	0	0	0	0	0	0	0	0	0	0	0	0	38	70/79	1949	166	8.71101	0	0	0	0	0	Non-smoker
25377	Female	No	1951-02-14	68	1	3	1	3	3	2	2	4	2	0	NO	1	1	0	0	0	0	0	0	0	0	0	0	0	0	0	0	0	6.1	<70	1955	156	6.30742	0	1	1	0	1
25394	Male	Primary school	1958-08-19	61	2	3	1	3	2	1	3	4	3	0	NO	1	1	0	0	0	0	0	0	0	0	0	0	0	0	0	0	0	45.2	<70	1958	182	7.21387	0	1	0	0	1	current smoker
25429	Female	Primary school	1959-09-07	60	2	3	1	3	3	1	3	4	4	0	Often	1	1	1	0	0	0	0	0	0	0	0	0	0	0	0	0	0	19.1	<70	1959	157	9.82285	0	2	0	0	2	Non-smoker
25457	Female	Primary school	1947-06-12	72	1	1	0	1	2	1	1	4	3	0	NO	1	1	1	1	1	0	0	0	0	0	0	0	1	1	0	0	0	7.1	70/79	1947	159	6.98233	0	6	1	0	3	Non-smoker
25476	Female	No	1953-08-18	66	1	3	1	3	3	2	2	4	3	0	NO	1	0	0	0	0	0	0	0	0	0	0	0	0	1	0	0	0	12.8	<70	1947	141.6	4.58148	1	1	1	1	1	Non-smoker
25498	Male	Secondary school or above	1959-06-08	60	1	3	1	2	2	2	1	4	1	0	NO	1	1	0	0	0	0	0	0	0	0	0	0	0	0	0	0	0	18.5	<70	1959	172.5	8.90078	0	1	1	0	1	Non-smoker
25513	Male	Secondary school or above	1945-09-04	74	1	4	1	1	2	1	1	4	2	1	Often	2	0	0	0	0	0	0	0	0	0	0	0	0	0	0	0	0	19.5	70/79	1945	168	6.94127	1	0	1	1	0	current smoker
25532	Female	Primary school	1945-05-19	74	2	2	1	3	2	3	3	4	1	0	NO	1	1	1	0	0	0	0	0	0	0	0	0	0	1	0	0	0	7.4	70/79	1945	152	5.20567	1	3	1	1	3	Non-smoker
25553	Female	No	1959-08-12	60	1	3	1	3	3	3	3	3	3	0	NO	1	1	0	0	0	0	0	0	0	0	0	0	0	0	0	0	0	12	<70	1959	151.4	5.98488	1	1	1	0	1	Non-smoker
25579	Female	Primary school	1959-09-30	60	1	2	1	3	3	3	3	3	2	0	NO	1	0	0	0	0	0	0	0	0	1	0	0	0	1	0	0	0	16.9	<70	1959	157.5	7.43367	0	2	1	0	2	Non-smoker
25585	Female	No	1959-06-05	60	1	2	1	2	3	2	1	4	3	0	Often	1	1	0	0	0	0	0	0	0	0	0	0	0	0	0	0	0	21.9	<70	1959	160.2	6.20012	0	1	0	0	1	Non-smoker
25612	Male	No	1937-03-06	82	1	2	1	2	2	3	2	4	2	0	Often	1	1	0	0	0	0	0	0	0	0	0	0	0	0	0	0	0	21.2	>80	1937	159	8.71639	0	1	1	0	1	Non-smoker
25631	Female	Primary school	1942-05-11	77	1	1	0	2	3	1	1	4	3	0	NO	1	1	0	0	0	0	0	0	0	0	0	0	0	0	0	0	0	5.9	70/79	1942	145	6.37921	0	1	1	0	1	Non-smoker
25632	Female	Primary school	1958-01-06	61	1	3	1	3	3	3	2	3	3	1	NO	2	0	0	0	0	0	0	0	0	0	0	0	0	0	0	0	0	19.9	<70	1958	162	4.92381	0	0	0	1	0	Non-smoker
25635	Female	Primary school	1950-03-23	69	1	2	1	2	2	2	3	4	2	0	NO	1	0	0	0	0	0	0	0	0	0	0	0	0	0	0	0	0	16.5	<70	1950	164	5.97682	1	0	1	0	0	Non-smoker
25642	Male	Primary school	1944-08-29	75	1	1	0	1	1	2	1	4	2	1	Often	2	0	0	0	0	0	0	0	0	0	0	0	0	0	0	0	0	18.9	70/79	1944	168	7.74688	0	0	1	0	0	Non-smoker
25666	Male	No	1946-08-18	73	1	3	1	3	4	1	1	4	3	1	Used to	1	1	0	0	0	0	0	0	0	0	0	0	0	1	0	0	0	24.3	70/79	1946	153.9	8.07051	0	2	1	0	2	Non-smoker
25723	Male	No	1956-07-23	63	1	3	1	3	3	3	3	4	2	1	Often	2	0	0	0	0	0	0	0	0	0	0	0	0	0	0	0	0	21.9	<70	1956	170	6.67843	1	0	1	1	0	current smoker
25761	Male	Primary school	1948-09-05	71	1	2	1	4	1	1	1	4	1	1	Often	1	0	0	0	0	0	0	0	0	0	0	0	0	0	0	0	0	30.7	70/79	1948	166	6.77524	0	0	0	1	0	Ex-smoker
25785	Female	No	1940-11-12	79	1	2	1	2	2	1	1	4	2	0	NO	1	1	1	0	0	0	0	0	0	0	0	0	0	0	0	0	0	22.1	70/79	1940	152	5.21387	0	2	0	1	2	Non-smoker
25793	Male	Secondary school or above	1944-10-23	75	1	3	1	2	2	2	2	4	2	1	NO	1	0	0	0	0	0	0	0	0	0	0	0	0	1	0	0	0	38.6	70/79	1944	175	8.25666	0	1	0	0	1	current smoker
25797	Female	No	1944-02-02	75	1	1	0	1	1	3	1	3	2	0	NO	1	1	0	0	0	0	0	0	0	0	0	0	0	0	0	0	0	19.4	70/79	1944	147.8	6.19047	0	1	0	0	1	Non-smoker
25813	Female	No	1954-11-12	65	1	3	1	2	3	2	1	4	3	0	NO	1	1	0	0	0	0	0	1	0	0	0	0	1	0	0	0	0	17	<70	1954	147.2	8.15285	0	3	1	0	3	Non-smoker
25821	Male	Primary school	1953-09-21	66	1	3	1	2	3	2	2	4	2	0	Often	2	0	0	0	0	0	0	0	0	0	0	0	0	0	0	0	0	33.5	<70	1953	170.9	7.14362	0	0	0	0	0	current smoker
25831	Male	Primary school	1948-09-20	71	1	3	1	2	3	2	4	4	2	1	Often	1	0	0	0	0	0	0	0	0	0	0	0	0	0	0	0	0	38.9	70/79	1948	166.6	7.84936	0	0	0	0	0	current smoker
25833	Female	No	1950-03-16	69	1	2	1	1	3	2	2	4	2	0	NO	2	0	0	0	0	0	0	0	0	0	0	0	0	0	0	0	0	12.8	<70	1950	155.3	7.51631	0	0	1	0	0	Non-smoker
25888	Female	No	1956-09-30	63	1	2	1	2	1	2	3	4	2	0	Often	1	1	0	0	0	0	0	0	0	0	0	0	0	0	0	0	0	22.2	<70	1956	155.3	6.64516	0	1	0	0	1	Non-smoker
25895	Female	Primary school	1958-11-25	61	1	3	1	2	2	3	2	4	2	0	NO	1	1	0	0	0	0	0	0	0	0	0	0	0	0	0	0	0	20.6	<70	1958	152.8	7.11333	0	1	0	0	1	Non-smoker
25900	Male	Primary school	1950-10-06	69	1	4	1	2	2	3	2	4	2	1	Often	1	1	0	0	0	0	0	0	0	0	0	0	0	0	0	0	0	35.4	<70	1950	170	8.03652	0	1	0	0	1	Non-smoker
25975	Female	No	1949-04-06	70	1	1	0	1	1	3	1	4	2	0	NO	1	1	0	0	0	0	0	0	0	0	0	0	0	0	0	0	0	14.5	70/79	1949	147.4	7.08376	0	1	1	0	1	Non-smoker
25981	Female	Primary school	1945-02-23	74	1	2	1	2	2	2	1	4	2	0	NO	1	0	1	0	0	0	0	0	0	0	0	0	0	0	0	0	0	14.3	70/79	1945	152.3	5.69805	1	1	1	1	1	Non-smoker
25991	Female	No	1945-08-01	74	1	2	1	1	3	2	3	4	2	0	NO	1	0	0	0	0	1	0	0	0	0	0	0	0	0	0	0	0	8.5	70/79	1945	146.7	5.70473	1	1	1	0	1	Non-smoker
25998	Female	No	1943-11-27	76	1	4	1	4	4	2	1	4	2	0	NO	1	1	1	0	0	0	0	0	0	0	0	0	0	0	0	0	0	13	70/79	1943	152.7	6.47081	0	2	1	0	2	Non-smoker
26012	Female	No	1947-07-20	72	1	1	0	1	1	2	1	4	3	0	NO	1	1	0	1	0	0	0	0	0	0	0	0	0	0	0	0	0	11.5	70/79	1947	147.6	7.06139	0	2	1	0	2	Non-smoker
26018	Male	Primary school	1940-10-06	79	1	3	1	3	3	2	2	4	2	1	Used to	1	0	1	0	0	0	0	0	0	0	0	0	0	0	0	0	0	29	70/79	1940	172.9	5.91831	0	1	0	1	1	Ex-smoker
26029	Female	No	1947-06-12	72	1	2	1	2	2	1	1	4	2	0	NO	1	0	0	0	0	0	0	0	0	0	0	0	1	0	0	0	0	23.1	70/79	1949	164.8	5.29024	0	1	0	1	1	Non-smoker
26034	Female	No	1945-12-27	74	1	2	1	1	1	2	1	4	3	0	NO	1	1	0	0	0	0	0	0	0	0	0	0	0	0	0	0	0	20.4	70/79	1945	156.2	5.96987	0	1	0	0	1	Non-smoker
26063	Female	No	1949-06-28	70	1	1	0	1	1	3	1	4	2	0	NO	1	0	0	1	0	0	0	0	0	0	0	0	1	0	0	0	0	15.8	70/79	1949	152.8	5.67671	1	2	1	1	2	Non-smoker
26087	Female	No	1946-10-12	73	1	3	1	3	3	2	2	4	3	0	NO	1	0	1	0	0	0	0	0	0	0	0	0	0	0	0	0	0	21.4	70/79	1946	150	7.58221	0	1	0	0	1	Non-smoker
26105	Female	Primary school	1949-06-20	70	1	1	0	1	1	2	2	4	3	0	NO	1	0	1	0	0	0	0	0	0	0	0	0	1	0	0	0	0	14.8	70/79	1949	149	6.06993	0	2	1	0	2	Non-smoker
26106	Male	No	1944-06-26	75	1	3	1	3	3	2	2	4	3	1	Often	1	1	0	0	1	0	0	0	0	0	0	0	1	1	0	0	0	21.1	70/79	1944	168	7.80157	0	4	1	0	3	current smoker
26113	Male	No	1949-01-12	70	1	3	1	2	2	1	1	4	3	1	Often	1	1	0	0	0	1	0	0	0	0	0	0	0	0	0	0	0	21	70/79	1949	160	6.84399	1	2	1	1	2	current smoker
26116	Female	No	1944-10-17	75	2	3	1	3	3	3	2	4	3	0	NO	1	1	1	0	0	0	0	0	0	0	0	0	0	0	0	0	0	23	70/79	1944	168.2	6.07621	0	2	0	0	2	Non-smoker
26123	Male	Primary school	1951-06-03	68	2	2	1	3	3	2	3	4	3	1	NO	1	0	0	0	0	0	0	1	0	0	0	0	0	0	0	0	0	38.1	<70	1951	166	6.79417	0	1	0	1	1	current smoker
26129	Male	No	1954-03-11	65	2	2	1	3	3	2	1	4	1	1	Used to	1	0	0	0	1	0	0	0	0	0	0	0	0	0	0	0	0	36	<70	1954	170	7.60557	0	1	0	0	1	Ex-smoker
26144	Male	No	1952-07-21	67	1	2	1	2	2	2	1	4	2	0	Often	2	0	0	0	0	0	0	0	0	0	0	0	0	0	0	0	0	41.6	<70	1952	170	7.67922	0	0	0	0	0	current smoker
26148	Male	Secondary school or above	1943-08-24	76	1	1	0	1	1	2	1	4	2	1	NO	1	0	0	0	0	0	0	0	0	0	0	0	0	0	0	0	0	33.2	70/79	1943	159	7.72078	0	0	0	0	0	Non-smoker
26158	Male	No	1935-01-02	84	1	3	1	3	3	3	2	4	1	0	NO	1	1	0	0	0	0	0	0	0	0	0	0	0	0	0	0	0	25.6	>80	1935	176	8.05039	0	1	1	0	1	Non-smoker
26173	Male	Primary school	1955-07-28	64	1	1	0	2	3	1	1	4	4	0	NO	1	1	1	0	0	0	0	0	0	0	0	0	0	0	0	0	0	34.8	<70	1955	175	8.27153	0	2	0	0	2	Non-smoker
26194	Male	No	1935-10-29	84	1	4	1	2	3	1	2	4	2	0	NO	1	0	0	0	0	0	0	0	0	0	0	0	0	1	0	0	0	28.6	>80	1935	157	7.07824	0	1	0	0	1	Non-smoker
26277	Female	No	1944-11-01	75	2	1	0	1	1	3	1	3	2	0	NO	1	1	0	0	0	0	0	0	0	0	0	0	0	0	0	0	0	18.4	70/79	1944	143.3	6.6627	0	1	0	0	1	Non-smoker
26436	Female	No	1942-10-09	77	2	2	1	3	3	3	3	4	2	0	Often	1	1	0	0	0	0	0	0	0	0	0	0	0	0	0	0	0	18.6	70/79	1942	151.6	7.05384	0	1	0	0	1	Non-smoker
26446	Female	No	1939-04-15	80	1	1	0	1	1	1	1	4	3	0	NO	1	1	0	0	1	0	0	0	0	0	0	0	0	0	0	0	0	11.2	>80	1939	142.6	8.39514	0	2	1	0	2	Non-smoker
26466	Male	Secondary school or above	1956-12-26	63	2	3	1	3	3	3	3	4	3	1	Often	1	1	1	0	0	0	0	0	0	0	0	0	0	0	0	0	0	32.7	<70	1956	167	9.32214	0	2	0	0	2	Non-smoker
